# Supplementary material for: Local features drive identity responses in macaque anterior face patches
Source: Nat Commun. 2022 Sep 23;13:5592. doi: 10.1038/s41467-022-33240-w (PMC9508131; doi:10.1038/s41467-022-33240-w)
Supplement: Supplementary file 4 — Source Data [file 41467_2022_33240_MOESM4_ESM.xlsx]

## Sheet: Fig2a
Cell WA-057_1
eyes x mouth raster plots
stimulus
eyes 9 x mouth 1	Trial	spike times (ms relative to stimulus onset)
	1	-186	13	168	182	212	217	348	521	550	599
	2	-56	40	109	133	157	175	176	209	217	244	317	367	397	424	454	537
	3	-48	32	73	98	102	105	125	133	143	172	220	270	298	318	376	437	466	474	531
	4	-193	-171	-99	-40	-30	12	96	113	127	137	149	158	162	184	196	199	220	233	236	271	329	429	432	445	469	570	595
	5	-174	-66	-44	-8	100	106	108	111	155	163	196	199	215	235	294	302	325	412	432	597
	6	-179	94	97	106	129	149	160	173	216	323	328	333	394	504	541	552	616
	7	99	111	118	120	128	149	173	189	191	233	248	280	329	396	475
	8	-113	-86	12	92	112	118	135	150	160	167	192	210	225	591
	9	-134	-87	148	179	197	390	593
	10	-178	73	101	124	141	148	150	157	173	185	189	201	235	352	449
eyes 9 x mouth 2	Trial	spike times (ms relative to stimulus onset)
	1	10	119	157	163	170	173	193	208	271	331	379	427	585
	2	-139	119	121	150	154	163	187	201	221	227	244	269	319	506	547	579	585
	3	-2	4	96	102	106	118	132	133	141	151	172	194	207	216	223	252	308	343	381	421	482
	4	121	132	160	195	287	334	339	369	372	386	398	413	444	466	485	516	556
	5	-24	-11	129	167	186	399	436	468	666
	6	100	105	159	164	191	194	210	228	254	256	278	279	301	336	366	379	383	474	692
	7	-184	93	104	116	124	131	145	148	167	185	266	282	351	409	484	556	672
	8	-159	-10	122	133	136	165	169	187	208	237	270	366	389	399	407	420	430	441	464	473	544	568	597	614	622	646	654
	9	105	119	128	132	162	180	186	188	205	208	229	243	283	287	298	315	318	327	346	385	503	592
	10	-171	-137	-97	-92	-89	-32	48	164	182	216	244	289	339	341	468	530	546	663
eyes 9 x mouth 3	Trial	spike times (ms relative to stimulus onset)
	1	-134	16	86	150	258	309	332	537	585
	2	-56	97	107	117	125	140	147	173	195	278	450
	3	120	187	188	199	233	239	267	290	304	312	335	347	376	413	425	456	502	607	698
	4	-92	-35	-23	-16	-5	88	111	175	259	318	352	358	390	488	505	612
	5	113	175	244	259	266	280	304	378	442	448	468	639	661
	6	-197	-184	-149	125	129	135	146	158	174	207	217	220	265	285	297	362	376	396	419	426	435	541	583	693
	7	-70	102	109	112	118	130	134	143	178	201	260	302	342	420	475	515	576	622
	8	-83	19	107	119	137	150	181	204	220	306	324	420	458	490	493	503	693
	9	-142	-116	-64	30	70	123	134	153	181	188	203	214	234	257	281	283	323	375	398	428	435	489	522	657
	10	-180	129	149	166	168	209	256	280	301	309	347	350	367	369	397	405	431	489	495	501
	11	-25	102	132	139	142	150	170	186	199	231	256	293	297	346	364	413	428	449	464	550	658
eyes 9 x mouth 4	Trial	spike times (ms relative to stimulus onset)
	1	-59	-32	104	169	233	288	293	296	360	472	478	502	504	527	571	576	663	667
	2	-63	55	124	131	140	143	201	387	431	444	479	689
	3	-155	-16	9	104	125	134	136	139	150	221	291	316	318	323	328	333	345	383
	4	-141	129	147	148	151	159	162	168	172	184	224	271	358	399	416	511	593
	5	-177	103	146	156	203	269	344	353	372	566
	6	155	163	213	299	422
	7	14	106	108	130	147	155	410
	8	45	61	75	122	154	173	176	182
	9	-75	-65	-29	100	103	114	132	138	144	159	169	184	306	320	350	351	466	682
	10	86	94	98	112	126	133	137	151	169	196	223	242	260	278	377	486	509	564	597
	11	-136	-98	-55	110	132	140	148	158	174	177	188	196	211	226	246	260	326	358	388	398	401	420	434	474	478
	12	90	136	170	180	221	253	277	305	320	333	341	365	462	523	655
eyes 9 x mouth 5	Trial	spike times (ms relative to stimulus onset)
	1	-151	57	63	70	106	112	125	129	143	150	159	176	220	241	248	249	265	325	392	462	466	513	626	655
	2	-71	-34	-12	60	111	149	152	155	167	210	225	243	335	379	443	487	543	583	649	700
	3	-181	-165	-131	67	71	76	97	104	134	146	154	155	160	180	201	213	247	423	440	468	499	501
	4	-56	-31	87	99	102	103	125	143	151	170	199	201	304	348	364	401	453	484	560	584
	5	106	118	127	159	191	209	245
	6	109	114	125	140	142	153	167	206	222	242	258	259	263	266	286	299	336	370	373	402	407	437	505	530	582	685
	7	104	123	126	150	181	195	197	225	374	435	468	476	524	560	592	624	700
	8	108	116	138	142	148	159	164	182	190	203	218	238	308	367	410	513	692
	9	-199	117	121	123	133	153	234	315	356	421	605	675
	10	-66	51	97	106	121	125	127	140	169	186	329	379	404	447	545
	11	-187	-182	-160	25	96	113	120	142	145	148	152	160	170	189	198	220	253	275	341	356	386	399	447	468	552	616
eyes 10 x mouth 1	Trial	spike times (ms relative to stimulus onset)
	1	175	284
	2	-161	166	264	330	387	676
	3	-179	-87	229	461
	4	-181	-92	-73	-30	91	323	443	506	586	610	658	692
	5	-28	82
	6	97	131
	7	-156	-97	-43	81	109	521	607
	8	-196	-187	-150	-138	-117	-93	-74	-6	18	21	57	75	119	147	169
	9	20	119	593	607
	10	-191	-26	6	48	83	141	367
		23
eyes 10 x mouth 2	Trial	spike times (ms relative to stimulus onset)
	1	-87	37	56	100	150	219	251	670
	2	-159	242	269	274	332	429	635	671
	3	-87	69	98	116
	4	109	224	236	322
	5	345
	6	-51	163	289
	7	-126	-112	-59	78	95	141	166
	8	-194	-191	-187	-173	-163	-157	-147	-143	-136	-128	-105	-77	-56	39	82	194	250	614	635
	9	-83	63	109	171	291	413	525	613	648
	10	191	560
eyes 10 x mouth 3	Trial	spike times (ms relative to stimulus onset)
	1	-98	34	127	580	585	587
	2	-164	-82	51	70	85	121	662
	3	136	168	278	351	565
	4	-30	105	161	176	340	370	408	436	443
	5	98
	6	-189	-188	-89	-76	-73	-53	138	151	394	622	698
	7	-85	1	53	97	98
	8	249	381	546
	9	-18	198	285	356	429	492	609
	10	-181	-110	-38	25	143	263	369	587	649
	11	-184	-173	-149	-134	-87	15	176	252	379
eyes 10 x mouth 4	Trial	spike times (ms relative to stimulus onset)
	1	-197	77	120	313	625
	2	-162	92	184	410
	3	-194	-188	91	140	258	396	684
	4	66	137	234	315	330	343	387	572	576	601	604	652	686
	5	96	181	185	301	612	651	672	682
	6	-198	-195	-192	-189	-164	-109	-95	-44	-19	-4	61	72	80	92	168	239	554	562	570	695
	7	-72	1	83	133	178	232	431
	8	-67	22	63	112	121	142	265	354	503	558
	9	-18	63	119	310
	10	-142	-92	-64	106	182
eyes 10 x mouth 5	Trial	spike times (ms relative to stimulus onset)
	1	-109	-104	-103	-101	-100	-98	-96	-94	-92	-90	-88	-86	-84	-82	-80	-79	-77	-73	-70	-68	-67	-66	-65	-63	-61	-59	-57	-56	-29	-27	11	13	14	17	40	43	49	50	53	56	60	62	65	125	186	397	527	536
	2	-98	-46	25	108	150	200	292	389	403
	3	142
	4	-175	-18	51	275	427
	5	-57	70	115	150	165	175	284	535
	6	-98	-25	148	209
	7	-73	59	312
	8	-184
	9	-123	414	606
	10	-118	59	198	221	315	386	431
	11	124	157	373	483	512
	12	-56	496	594	683
	13	102	137	377	394	649
inner x outer face raster plots
inner face 9 x outer face 1	Trial	spike times (ms relative to stimulus onset)
	1	98	109	117	131	142	166	170	202	212	247	253	278	297	308	323	332	350	356	362	364	397	418	428	443	450	454	498	537	619
	2	-168	-138	98	127	146	184	200	205	208	220	235	237	243	271	355	385	405	470	492	540	546	688
	3	-165	-45	-21	8	33	58	75	88	97	104	107	117	122	124	134	163	171	174	178	205	207	210	224	234	247	250	251	254	256	283	309	318	326	363	375	392	423	429	436	438	457	458	473	483	489	499	522	528
	4	-166	85	115	140	147	157	191	198	209	225	276	297	313	325	335	338	343	363	378	383	386	390	402	406	417	421	430	436	469	488	517
	5	-136	97	116	126	135	156	220	222	253	276	282	333	335	346	360	390	450	536
	6	-85	-35	84	121	126	135	163	167	177	187	195	201	214	231	254	267	270	272	276	280	285	293	297	317	330	352	360	386	391	402	426	436	449	461	473	479	486	494	498	531	567	569	646	667
	7	-172	-148	-26	94	100	108	112	126	130	139	144	148	162	174	177	197	214	228	243	251	262	303	317	333	346	362	365	370	395	425	439	444	451	470	493	504	512	527	546	604	605
	8	-12	1	118	133	146	163	173	192	196	221	235	246	263	284	294	314	316	347	361	396	418	432	457	469	489	496	513	524	559	605	618	645	688
	9	-116	-106	-63	106	108	113	115	123	138	149	157	166	177	184	194	201	204	216	218	234	244	250	268	282	287	291	300	305	318	328	339	341	350	356	360	366	375	404	417	464	496	510	560	605	682
	10	-57	94	104	116	150	156	170	171	195	207	217	261	268	282	303	320	352	357	370	384	405	407	410	426	445	450	453	470	472	479	513	527	555	560	569	586	605	608	612	654	657
	11	-178	-148	-108	-9	122	134	139	146	150	154	168	189	194	210	216	231	239	257	269	281	288	304	318	324	332	335	369	406	410	436	442	451	470	510	524	533	574
	12	-139	-108	141	152	157	165	182	190	194	202	204	221	225	232	242	264	289	296	309	326	327	336	338	359	364	373	408	415	421	435	452	472	482	487	501	533	577	622
	13	104	124	132	140	151	166	176	180	184	190	196	201	203	207	210	219	223	226	237	240	247	252	256	265	272	280	288	304	310	312	316	334	342	344	354	399	415	429	432	445	462	466	492	496	516	526	557	569
inner face 9 x outer face 2	Trial	spike times (ms relative to stimulus onset)
	1	-188	-133	-97	105	136	174	182	187	198	203	212	252	344	352	365	377	404	429	431	448	458	488	517	536
	2	-152	-75	-33	110	119	131	139	145	161	185	203	206	210	227	250	276	347	363	381	471	497	508	540	600	631	659
	3	90	138	148	161	201	205	223	236	279	304	311	313	326	363	374	404	420	434	456	527	530	605	683
	4	103	149	155	170	196	203	204	214	220	225	239	244	271	285	299	302	321	334	350	367	384	397	411	442	452	455	492	524	531	539	541	552	560	563	576	596	632	658	664
	5	-138	-70	-23	17	97	108	111	117	122	126	138	174	180	192	198	224	252	315	336	356	363	452	481	484	488	508	517	522	540	556	695
	6	94	123	194	211	363	384	404	456	471	491	546	594	630
	7	108	115	119	146	154	173	203	236	243	263	276	286	305	309	314	321	348	357	361	374	389	393	400	402	417	442	449	521	540	544	558	574	583	594	621	631	636	658	659	675
	8	-110	119	120	134	141	146	156	161	166	178	212	230	253	263	265	288	289	309	318	353	395	428	453	498	500	510	554	587	604	660
	9	-194	-119	95	99	109	122	154	170	176	194	201	206	209	214	219	223	233	252	262	267	273	282	284	295	310	318	334	352	359	396	406	414	418	433	448	451	521	603	632	667	691
	10	57	80	112	127	131	144	153	159	162	174	189	206	269	292	308	313	325	338	343	354	371	401	416	418	468	472	485	502	515	528	549
	11	-156	-123	97	107	111	118	131	140	149	159	171	187	207	221	228	231	237	260	265	268	290	345	354	396	404	448	478	508	558	621
inner face 9 x outer face 3	Trial	spike times (ms relative to stimulus onset)
	1	-44	25	151	202	222	254	326	330	341	370	441	463	533	541	549	597	643	691
	2	-139	132	217	323	356	540
	3	38	74	174	204	219	305	329	361	370	380	416	434	442	490	523	532	558	579	618	628	652	672	682	688
	4	-145	78	123	150	200	252	263	280	283	290	296	305	337	371	419	454	542	562	571	643	677
	5	49	119	130	158	164	165	173	177	201	205	227	250	261	266	319	394	409	467	516
	6	-34	-18	3	98	124	126	130	142	166	177	189	194	218	275	298	326	349	389	480	492	536	600	622	685
	7	-99	108	155	165	193	219	232	262	305	362	402	428	458	482	504	620
	8	66	110	117	118	125	141	179	245	285	327	363	388	396	406	412	426	427	438	443	448	471	490	496	498	531	551	562	623	634	639	677	699
	9	-169	-152	-139	-129	-119	-21	-7	7	92	105	111	114	124	131	148	164	195	243	245	289	292	301	314	324	366	477	501	565	666
	10	-118	-20	-10	54	101	139	141	155	191	266	273	284	325	359	378	400	413	448	520	638
	11	-130	-29	-7	104	121	123	132	142	149	161	193	248	293	314	331	347	378	420	492	500	514	547
inner face 9 x outer face 4	Trial	spike times (ms relative to stimulus onset)
	1	106	108	131	140	148	153	156	168	185	244	248	256	263	298	319	321	339	342	344	370	388	447	463	477	496	512	699
	2	95	109	116	137	368	604	653
	3	-35	132	156	185	190	200	205	220	256	313	343	348	398	420	456	474	480	503	566	642
	4	-142	87	101	131	137	139	149	151	158	162	163	175	213	230	265	268	274	309	312	318	354	371	381	393	417	443	459	478	535	562	573
	5	-189	-143	-76	104	120	123	145	151	154	158	173	183	187	206	215	248	260	318	328	340	351	366	369	385	394	405	409	522	554	603	648	662
	6	98	101	119	121	125	141	147	149	159	171	179	186	190	192	206	230	253	274	281	285	304	328	351	373	375	387	412	416	423	426	428	435	468	491	509	541	550	654	655
	7	112	119	186	188	198	284	312	435	621	694
	8	-180	-117	-94	-32	16	95	108	118	128	150	191	202	237	300	304	359	371	387	401	403	412	426	459	496	609
	9	-180	111	120	133	142	152	170	184	203	220	228	251	256	271	294	347	374	410	421	494	512	523	543	545	550	563	574	576	580	614	673	697
	10	-159	-98	457
	11	-193	91	133	143	148	169	192	231	249	297	377	413	438	452	520	539	555	692
	12	-195	-58	46	89	99	105	113	119	134	143	157	162	170	175	179	184	188	192	203	209	213	219	234	238	242	244	270	315	356	365	378	409	419	437	460	486	506	526	537	543	546	554	624	674
	13	-24	93	115	163	173	196	231	245	246	271	286	303	310	319	326	332	337	358	366	377	387	394	397	406	415	435	486	533	639	661
	14	110	123	145	166	173	178	188	210	232	272	295	311	333	382	393	446	478	515	574	600	652
	15	-164	-116	20	107	115	123	149	154	165	204	255	287	310	334	347	394	405	445	467	487	511	559	586	608	636	676	689
inner face 9 x outer face 5	Trial	spike times (ms relative to stimulus onset)
	1	-194	-176	-171	135	154	164	193	200	227	251	277	513
	2	49	114	134	158	163	165	178	189	192	204	207	211	219	229	231	264	281	287	305	321	359	380	507	535	537	629
	3	-109	-101	-82	-76	-68	112	114	116	136	137	156	170	184	228	253	258	273	280	292	299	325	356	371	388	396	411	419	428	436	466	505	520	598	619	652	671	674
	4	115	135	163	164	192	204	231	286	337	348	386	432	442	459	493	589	612	667
	5	25	132	143	162	184	205	210	220	236	244	288	314	320	498	521	541
	6	86	90	98	118	125	132	144	169	206	207	241	309	327	339	344	346	365	413	439	453	469	471	475	503	506	548	572	579	604	642	645	659	679	691
	7	-153	-122	94	122	127	136	140	150	151	190	275	290	316	328	352	358	379	399	462	465	499	524	534	537	556	573	583	599	625
	8	93	120	122	136	141	152	167	180	212	220	239	255	276	319	343	373	379	400	431	434	456	544	546	594	629	655
	9	29	67	106	135	148	160	178	199	232	243	255	262	283	312	317	320	327	335	337	357	372	385	397	414	432	438	463	466	516	565	649	666	669
	10	-140	-69	75	97	120	143	152	163	186	209	223	226	238	246	255	258	260	268	271	288	295	297	321	330	348	407	425	433	468	485	531	555	581	604
inner face 10 x outer face 1	Trial	spike times (ms relative to stimulus onset)
	1	-191	-161	-135	-127	55	89	116	202	290	408
	2	-191	79	132	172	192	223	261	270	305	336	424	450	452	517	577	599	610	615	623
	3	143	211	336
	4	50	134
	5	-162	-155	89	100	156	184	193	262	371
	6	-145	-57	84	114	170	296
	7	65	93	131	194	221	234
	8	-100	79	244	421
	9	-132	68	128	142	574
inner face 10 x outer face 2	Trial	spike times (ms relative to stimulus onset)
	1	-111	153	492	496	518	691
	2	102	159	189	219	228	380	404	555
	3	493
	4	-90	376	432	667
	5	-97	-10	-3	141	253	297	380
	6	-151	-89	96	133	275	437	557
	7	61	119	121	143	160	220	387	475
	8	112	468
	9	-154	-63	88	115	378	412	433
	10	97	118	218	245	326	436
	11	-2	49	75	90	136	420
	12	-197	-89	-71	-69	-44	8	10	24	42	46	71	80	82	87	98	152	175	221	256	298	356	388	411	424	466	480
	13	-176	-151	75	154	328	386
inner face 10 x outer face 3	Trial	spike times (ms relative to stimulus onset)
	1	-153	145	307	470	539
	2	81	110	133	207	253	316	327	483	635
	3	-181	129	166	323	342
	4	-19	158	286	293	416
	5	339	604	610
	6	106	674
	7	-78	156	423
	8	536	670
	9	212	228	235	253	328	661
	10	100	298
inner face 10 x outer face 4	Trial	spike times (ms relative to stimulus onset)
	1	-87	98	153	154	172	185	204	218	229	262	300	325	370	439	531	599
	2	-38	37	115	150	297	331	583
	3	-136	-90	-60	-13	176	423
	4	-86	195	299	651
	5	133	163	208
	6	-200	-198	-88	93	98	143
	7	-131	57	157	169	254	329	635	636	688
	8	-78	-53	215	662
	9	125	136
	10	47	85	99	307
	11	49	61	97	290	677
	12	-173	-15	106	319	461
inner face 10 x outer face 5	Trial	spike times (ms relative to stimulus onset)
	1	-200	-185	-183	-178	-158	-110	-71	-44	30	53	111	224	340	508	535
	2	-99	-40	149	233	252	369	448
	3	-157	110	186	330	442
	4	-181	-74	108	130
	5	363
	6	-78	-27	90	435	447	558
	7	-149	-137	-130	-99	-84	-26	-4	10	21	36	51	110	141	167	186	226	397
	8	-89	-67	-48	-12	0	127	639
	9	-161	-35	19	37	70	98	192	197	327	376	407
	10	-47	6	84	184	205	244	272	299	393	407
head x body raster plots
head 9 x body 1	Trial	spike times (ms relative to stimulus onset)
	1	131	139	145	159	228	240	245	393	409	448	513
	2	57	122	177	206	256	300	308	341	443	489	640
	3	-168	-115	-26	-20	-19	6	12	34	105	130	137	157	168	188	194	199	234	251	293	316	416	484	486	560	565	646	697
	4	-151	121	125	141	200	216	251	311	326	356	414	458	523	553	655
	5	-4	56	107	121	124	133	169	185	191	197	198	232	244	256	263	282	287	291	327	351	353	360	372	387	408	422	442	468
	6	103	137	142	200	224	247	287	360	523	558
	7	68	89	90	110	116	121	129	153	182	192	208	215	246	258	267	281	294	303	314	329	369	373	376	409	413	428	431	452	518	603
	8	109	121	132	139	147	149	162	195	206	212	232	241	275	288	307	320	355	417	448	625
	9	-150	-142	74	90	107	118	124	138	141	150	176	211	239	266	286	300	319	331	352	457	492	511
	10	92	99	107	136	146	153	172	178	199	211	235	259	287	300	376	383	388	394	415	578
	11	-130	-68	92	125	141	156	173	184	202	205	227	229	242	248	256	269	280	287	292	303	336	357	362	409	418	427	442	456	473	483	516	573
head 9 x body 2	Trial	spike times (ms relative to stimulus onset)
	1	-169	104	107	110	133	154	171	204	213	271	357	395	422	447	519	555	572	634
	2	127	139	243	270	276	285	391	407	420	506	531
	3	124	129	138	154	169	208	247	257	338	354	391	401	416	431	447	479	516	544	591	630
	4	132	146	156	210	273	312	321	412	428	449	509	513	541	693
	5	-130	125	141	295	310	333	384	456	461	535
	6	133	172	242	265	316	406	412	494	579	646
	7	-195	-131	109	120	126	134	147	153	163	185	188	205	214	221	257	266	311	339	347	362	369	373	408	434	505	553	566	668	678	687
	8	118	141	162	168	199	212	219	253	292	320	336	374	395	399	471	483	499	564	592	675
	9	-178	-82	-61	43	102	117	126	129	147	165	169	179	196	214	231	251	262	276	294	326	328	334	348	355	378	385	402	421	432	446	459	463	472	505	518	540	561	576	583
	10	-83	-25	60	65	117	124	128	131	147	151	157	163	176	186	192	195	210	248	261	264	268	287	292	298	313	319	335	349	365	375	387	395	402	404	407	418	428	430	438	446	449	457	461	489	525	679	691
head 9 x body 3	Trial	spike times (ms relative to stimulus onset)
	1	-123	-16	136	143	183	207	214	304	360	410	420	501	504	673
	2	132	236	249	301	493	525	567
	3	-163	118	124	125	137	309	321	446	466	476	489	500	525	550	688
	4	-125	92	110	122	124	137	149	197	234	253	343	353	386	431	448	518
	5	-193	-2	61	121	132	168	192	196	218	363	456	457	526	562	569	583
	6	-25	67	92	102	131	138	145	155	178	183	216	218	223	242	250	276	292	317	370	372	390
	7	-173	-150	-111	-100	-78	93	106	115	126	129	138	154	166	176	181	194	210	224	235	270	301	311	325	347	361	394	410	441	545	591	613	627
	8	118	137	159	171	216	229	264	274	276	323	372	405	411	425	470	486	524	549	554
	9	-193	-186	-122	-22	119	135	150	183	184	196	209	232	396	408	434	517
	10	99	120	132	159	164	178	185	188	207	228	238	261	290	311	322	344	380	414	448	534	653	670
head 9 x body 4	Trial	spike times (ms relative to stimulus onset)
	1	-96	-61	98	137	150	154	164	325	412	415	438	513
	2	-196	212	270	323	327	403	412
	3	95	118	153	158	163	171	189	205	212	223	236	271	298	328	340	413	415	425	451	661
	4	-191	-85	7	118	131	135	158	199	225	257	262	275	314	338	352	377	392	424	515	568	590
	5	62	84	124	171	176	200	211	298	370	445	474	496	536	592	628	631	680
	6	-91	49	144	158	167	189	210	222	240	243	259	267	298	303	321	360	379	384	407	414	427	452	482	500	503	552	589	600	604	605	613	617	664
	7	-142	15	95	99	108	118	128	136	147	179	184	196	216	220	230	263	267	278	280	282	293	303	311	317	327	351	390	403	425	484	499	516	583	646
	8	-153	-42	69	95	106	135	186	198	213	231	256	268	272	279	297	306	321	331	342	354	365	386	393	410	418	460	502	546
	9	85	91	118	131	156	158	170	175	202	225	247	277	285	294	303	316	334	391	418	426	636
	10	-65	-3	112	119	131	148	155	162	166	170	186	193	197	202	217	236	260	265	267	274	278	292	313	317	331	351	357	360	373	379	381	399	413	421	424	427	444	448	457	460	468	505	510	532	550	564	611	615
head 9 x body 5	Trial	spike times (ms relative to stimulus onset)
	1	-67	-39	122	176	193	196	209	220	332	376	414	453	465	467	523	534	559	633
	2	-13	105	117	144	177	320	338	363	435	554	605	686
	3	-165	-57	109	147	197	226	232	264	280	299	365	424	570
	4	48	117	123	148	168	207	243	257	316	370	388	392	411	441	448	476	483	506	576	601	613	650
	5	-107	-77	89	101	137	213	254	270	291	320	355	378	408	627	654
	6	-28	103	109	131	140	145	149	161	186	235	263	289	331	340	353	368	374	379	391	406	429	436	442	457	493	516	522	577
	7	71	103	107	118	125	129	142	156	230	259	292	306	328	354	381	395	412	440	443	452	462	475	477	485	498	522	541	558	564	652
	8	-169	-142	-25	85	88	108	122	125	128	140	174	196	227	282	298	314	337	364	382	396	405	416	430	443	458	470	486	531	556	582	609	679
	9	-167	-77	91	105	110	134	148	183	196	211	223	248	263	271	281	288	299	310	323	385	396	425	440	458	511	530	558	629	644
	10	-170	-161	-137	107	119	138	146	174	183	197	232	245	251	263	270	280	293	305	310	325	345	370	379	390	425	440	447	462	494	521	524	554
head 10 x body 1	Trial	spike times (ms relative to stimulus onset)
	1	-199	-172	-151	-144	-137	-24	15	26	44	71	155	208	211	381	565	649
	2	22	97	154
	3	-8	217	225	449	494	560
	4	-56	340	487
	5	-89	-88	131	154	187	300	455	509
	6	-149	-138	-90	-15	308	496	615
	7	-189	-11	99	398	448
	8	-89	349
	9	-77	-64	-36	36	68	146	197	275	280	310	674
	10	96	99	114	198	208	234	253	328	375	405	462	635	673	692
head 10 x body 2	Trial	spike times (ms relative to stimulus onset)
	1	-22	107	118	205	407	409	562	613	646
	2	-58	-55	-40	-33	20	156	166	435	620
	3	-66	601	633
	4	175	195
	5	-139	15	115	156
	6	-155	190
	7	-65	43	95	328	614	661	668
	8	691
	9	-31	117	118	386	470	501	696
	10	-191	-151	-140	-137	-126	-123	-116	-108	-72	299	338	385	665
	11	-169	-148	-116	-65	37	359	618	638	644	700
head 10 x body 3	Trial	spike times (ms relative to stimulus onset)
	1	138	253
	2	-82	15	108	271	311	374
	3	-176	-160	108
	4	-51	7	63	98	215	248
	5	54
	6	-93	-63	-15	73	92	428	455	469
	7	-47	122	141	162	179	195	211	222	236	273	282	341	417	624	698
	8	-150	58	131	222	661
	9	-155	94	169
	10	110	202
	11	222
head 10 x body 4	Trial	spike times (ms relative to stimulus onset)
	1	92	371	457
	2	-15	91	98	187	311	430
	3	-39	490	525
	4	40	625
	5	56	162	293	349
	6	-121	-65	-9	87	125
	7	-162	-136	-13	33	125	204	427	438	560
	8	-69	165	251	621	626	660	677
	9	88	94	200
	10	16
head 10 x body 5	Trial	spike times (ms relative to stimulus onset)
	1	184	196	344	564	686
	2	192
	3	97	221	635
	4	-181	-112	-25	160	256	312	314	445
	5	-178	-85	3	194	266	422
	6	-170	-143	-48	284	359	371	425	576	663
	7	-166	-48	-38	-6	9	28	55	62	155	222	227	232	233	247	264	272	315	328	330	359	389	439	479
	8	-178	-140	-20	120	632	669
	9	-50	11	95	345
	10	-166	-95	20	32	125	581
monkey x scene raster plots
monkey 9 x scene 2	Trial	spike times (ms relative to stimulus onset)
	1	-91	41	53	114	138	154	164	170	200	251	264	306	365	368	417	425	447	456	488	582	617
	2	-4	119	123	144	196	206	223	242	321	377	409	431	447	469	483	498	500	510
	3	128	187	238	239	280	303	334	346	366	432	467	508
	4	-143	18	139	157	185	261	269	290	332	343	396	441	464	476	488	565	589	596	610	642	646	664	693
	5	-142	102	116	127	134	167	285	293	315	350	365	371	377	395	480	572	665
	6	-145	30	92	111	113	125	135	193	209	240	405	427	590
	7	-200	-174	-151	-119	-94	-58	97	128	136	166	173	231	286	297	304	310	344	356	453
	8	120	125	127	137	149	171	196	222	238	250	254	255	263	273	280	298	306	323	358	360	377	446	451	468	478	507	567
	9	104	117	127	136	145	155	180	197	202	211	250	255	302	325	367	385	457	477	503
	10	135	144	152	153	157	160	174	179	194	229	249	256	257	272	314	330	341	371	437	489	498	523	652	654	667
	11	25	101	117	138	177	186	211	236	239	251	270	283	305	324	342	370	392	421	499
monkey 9 x scene 3	Trial	spike times (ms relative to stimulus onset)
	1	-131	137	142	178	191	217	237	349	352	363	365	373	399	430	454	462	478	522
	2	119	133	171	227	265	394	446	548	624	690
	3	57	84	104	138	196	239	353	396	404	601
	4	-131	79	107	137	216	245	258	306	342	399	700
	5	-75	-45	112	124	135	137	159	195	200	247	345	378	385	537	552	603
	6	-167	86	117	120	130	140	168	185	194	244	287	301	302	309	360	373	403	404	419	447	468	516	520	529	548	597
	7	78	124	132	143	147	164	170	196	201	240	241	250	253	256	261	267	269	280	289	302	377	412	569	671
	8	-196	-185	132	141	142	154	160	176	207	231	235	240	268	285	309	320	334	340	358	361	369	384	397	403	414	442	461	512	521	635	661	697
	9	-189	-175	-124	-121	-75	115	120	129	137	142	149	158	164	179	195	216	245	267	279	326	337	383	419	427	462	492	597
	10	-115	-71	80	114	123	141	177	185	212	229	247	261	273	286	294	297	331	338	348	359	393	477	481
monkey 9 x scene 5	Trial	spike times (ms relative to stimulus onset)
	1	-155	-103	107	109	119	127	173	179	259	310	393	525	563	585	593
	2	-153	-63	-43	50	124	141	150	160	197	247	302	324	521	581	605	614	642	644
	3	155	159	186	209	257	269	303	326	350	457
	4	-3	37	83	98	113	135	148	155	165	182	192	218	267	276	304	341	349	362	407	465	554	564	605	692
	5	114	169	185	201	228	394	495	663	699
	6	-122	-22	147	182	236	299	320	340	353	378	401	408	454	478	509	520	564
	7	-79	129	152	170	175	192	207	227	252	326	367	374	421	443	466	475	534	557	585	643
	8	102	104	111	124	136	141	171	178	190	207	217	227	234	237	255	262	266	275	281	282	284	286	290	294	299	325	342	346	350	368	385	392	402	408	435	452	466	479	488	499	598	609	642	687	698
	9	-13	40	121	186	199	222	232	243	252	258	275	286	317	325	343	359	367	398	399	421	513	554	584	670	687	697
	10	-121	18	123	130	138	146	152	158	171	181	192	200	207	212	221	223	228	248	253	264	285	297	316	321	324	342	360	374	391	396	431	470	546	552
	11	-175	-76	103	114	121	132	147	161	180	184	204	223	243	265	284	301	339	346	353	380	387	401	423	453	469	507	541	555	690
monkey 9 x scene 7	Trial	spike times (ms relative to stimulus onset)
	1	-199	110	156	197	265	320	359	382	581	603	666	686
	2	-63	-60	50	96	102	137	160	174	204	211	219	240	283	300	366	411	580
	3	-139	-114	-110	0	101	228	284	302	311	339	412	414	422	425	432	438	448	475	481	537	552	570
	4	56	74	102	108	120	132	137	217	231	239	256	280	311	322	354	356	379	387	407	428	441	476	480	511	515	534	621
	5	97	125	141	151	288	318	407	426	502	523	695
	6	-80	99	106	166	190	196	216	239	283	306	423	449	472	634
	7	-200	-146	-133	-19	74	125	139	170	191	217	240	260	266	326	350	356	397	400	433	452	466	487	507	542	553	575
	8	-181	-81	-55	-29	-16	-6	36	41	46	99	131	156	192	250	306	326	355	370	389	436	475	604	644	648	673	679
	9	-193	-130	-120	94	109	129	152	167	184	222	238	259	266	276	295	305	309	337	359	377	397	437	450	533
	10	-82	23	61	136	144	163	165	188	206	226	234	250	261	283	304	316	343	358	372	385	391	404	472	479	489	509
	11	-35	43	124	153	164	174	188	193	214	224	235	245	254	273	292	318	325	331	341	372	391	407	415	432	464	474	525	654
monkey 9 x scene 8	Trial	spike times (ms relative to stimulus onset)
	1	-170	-122	110	228	284	287	303	313	322	328	354	438	470	495	523	536
	2	-141	-82	104	156	194	284	340	354	363	408	414	444	449	454	466	491	534	599
	3	-115	118	129	137	157	168	170	180	269	284	362	380	384	426	439	499	650	664	670
	4	-132	94	104	114	138	182	191	217	253	284	300	305	350	381	401	604	681
	5	-188	114	128	133	198	227	242	246	282	291	329	415	424	433	460	524
	6	-65	53	98	122	147	175	188	206	211	229	246	267	278	286	302	321	343	365	382	385	517
	7	-9	130	135	137	149	170	208	222	251	265	276	281	284	302	314	317	334	362	386	441	482	519	532	613
	8	-191	-30	126	134	140	169	205	259	276	308	326	346	348	368	379	387	428	461	468	473	480	485	493	508	512	526	541	556	589	605
	9	-175	94	98	119	127	144	157	162	178	209	223	232	237	247	261	265	269	277	290	307	320	323	363	424	477	501	522	569	668
	10	-73	-61	128	149	179	184	204	223	242	248	273	281	286	299	311	318	327	332	344	364	394	416	436	438	459	489	496	634
monkey 10 x scene 2	Trial	spike times (ms relative to stimulus onset)
	1	-171	-161	-154	166	371	454
	2	-85	-68	-44	17	23	54	112	115	161	167	209	237	281	305
	3	4	237
	4	-108	-89	93	101	152	238	417	598
	5	-200	-120	288	314	317	430
	6	-149	-87	-52	-22	39	544
	7	-61	-13	2	9	332	348	400	635
	8	-139	108	164
	9	-139	-78	-48	-5	157	220	228
	10	-185	-166	-153	-105	-101	-70	-61	-27	-12	98	187	697
	11	-168	408	412	478
monkey 10 x scene 3	Trial	spike times (ms relative to stimulus onset)
	1	-45	-30	-24	13	272	423	483	492	494
	2	-154
	3	34	123	272	333	346	385
	4	118	180	190	192	266	350	396	475	569
	5	-152	-48	167	281	342	572	578	617	624	638
	6	-26
	7	-74	163	327	429	580
	8	-156	99	351	460	692
	9	14	281
	10	211
	11	227	252	347	429	594	619	658
	12	-187	-144	-102	99	389	421	423	507	562	586
	13	107	334	572	607	669	688	700
monkey 10 x scene 5	Trial	spike times (ms relative to stimulus onset)
	1	29	190	265	433
	2	-196	100	270	348	391	408
	3	28	86	119	361	465
	4	-39	104	346
	5	-167	-122	12	77	84	105	168	310	314	374	446	498	528	610	613	690
	6	-139	-71	-14	107	152	165	589
	7	180	356	632
	8	102	140	184	206	280	312	434	688
	9	-148	-102	-76	320	513	565	591
	10	70	312	425	494	628	677
	11	120	259	278	372	583	680
	12	-165	-130	103	121	323
monkey 10 x scene 7	Trial	spike times (ms relative to stimulus onset)
	1	99	209	253	337	390	430	657	659
	2	97	224	367
	3	-174	-90	-48	69	105	253	294	568	700
	4	-84	-29	-23	15	19	24	36	74	111	181	234	237	243	297	328	454	483	586	629
	5	-142	15	303	321	415
	6	-170	-118	-71	258	318	422	455	652
	7	105	147	296	456
	8	-186	-168	-156	-95	-89	-78	-70	-60	-31	31	108	350	641
	9	-109	123	168	212	219	364	427	463	597	638	646	654	664	673
	10	-27	29
	11	-133	-96	-89	-81	95	239	249	280
monkey 10 x scene 8	Trial	spike times (ms relative to stimulus onset)
	1	-191	-181	-75	-9	24	214	280	435
	2	-170	141	630	692
	3	-144	-100	170	439
	4	104	249	264	332	402	585	665
	5	84	96	142	250
	6	-149	-129	-113	-89	-58	-38	38	96
	7	45	180	191	246	343	396
	8	64	348	383
	9	-187	-71	157	224	249	547	621	690
	10	-184	-148	-144	-100	-46	-31	-11	374	400
	11	335	387
[truncated: 7 more columns]

## Sheet: Fig2b-d
Fig 2b : Eyes tuning
WA 057_1 large heatmap values
eyes x mouth	combined	1	2	3	4	5	6	7	8	9	10
	1	1.42857	2.28571	24.1758	11.1905	8.33333	11.4286	1	0.989011	18.5714	5.65934
	2	5.11905	6.63265	23.7013	9.2381	2.20779	9.28571	7.79221	7.27273	23.8776	2.8022
	3	11.4935	7.67857	20.7692	7.97619	1.63265	16.6883	9.16667	11.4286	21.5584	3.92857
	4	2.79221	2.14286	22.0833	19.6703	11.7857	12.8571	6.60714	10.3896	22.1429	10.4082
	5	6.13095	5.12987	15.6548	13.4066	9.46429	9.57143	1.86813	6.68831	22.8571	0.909091
	6	2.85714	-0.714286	23.3117	7.19048	2.08333	7.04365	5.47619	6.16883	29.4805	1.73469
	7	10.0595	4.15584	30.1786	11.9481	10.5952	19.7253	5.06494	5.11905	23.4066	6.36905
	8	3.27381	-1.81818	19.8214	6.42857	7.69231	12.6786	0.934066	-0.194805	35.1648	3.02198
	9	2.38095	5.38462	33.7662	16.3636	11.7582	18.5714	4.89796	9.28571	30.6593	7.85714
	10	2.5	5.30612	27.7381	13.4066	8.80952	13.9881	11.2338	3.8961	15.3571	4.64286
	parts alone	1	2	3	4	5	6	7	8	9	10
	mouth	1.33333	9.02597	3.57143	5.98901	5.93985	5.66327	1.81818	-4.02597	9.04762	0.459184
	eyes	-2.61905	6.27551	23.9286	13.7662	9.10714	8.4375	8.7013	1.53846	27.4675	5.58442
inner x outer face	combined	1	2	3	4	5	6	7	8	9	10
	1	5.58442	9.28571	3.46154	10.4945	10.3896	14.4505	7.90476	4.87013	5.91837	4.96753
	2	12.5325	6.5873	5.41667	5.58442	3.75	8.96104	10.2381	5.71429	11.5584	12.9221
	3	41.131	25.3247	24.6154	29.2208	29.4286	42.9592	17.1429	25.7563	33.3673	46.1278
	4	29.0909	21.3445	19.8214	20.5357	28.0769	23.1122	16.4881	21.6667	24.0816	21.1429
	5	14.7024	14.6429	9.17582	14.1558	14.0909	12.8061	8.95604	9.15584	9.23077	12.5
	6	22.013	16.1905	-1.04492e-15	12.1429	8.27381	14.6429	13.8235	13.5714	18.2468	16.4286
	7	7.33766	8.63636	2.27273	7.92208	7.99107	8.21429	7.67857	3.39286	10.8791	4.04762
	8	12.2078	7.07792	11.7033	11.039	7.14286	9.28571	18.6905	-0.21978	8.24675	9.80519
	9	55.4545	50.8442	33.8312	37.551	43.2468	44.7802	26.1905	43.254	35.1531	36.4286
	10	3.37662	7.57143	1.78571	9.52381	2.52381	9.46429	10.5495	9.83516	5.11905	2.44048
	parts alone	1	2	3	4	5	6	7	8	9	10
	inner face	1.42857	6.63265	20.7692	19.6703	9.46429	7.04365	5.06494	-0.194805	30.6593	4.64286
	outer face	1.68831	2.14286	7.98701	14.8571	9.41558	13.1169	3.21429	15.5195	9.22619	-0.844156
head x body	combined	1	2	3	4	5	6	7	8	9	10
	1	5.87912	5.47619	7.14286	4.38776	1.88776	4.58333	8.27381	3.76623	2.7551	8.24675
	2	8.21429	7.39796	4.7619	10.2381	10.1948	9.93506	8.95604	-0.546218	7.67857	9.70238
	3	28.8961	27.619	25	25.8163	17.7922	22.0238	26.7532	24.4643	22.3469	25.4762
	4	20.7589	17.8022	23.75	17.1429	18.869	20.6633	20.3061	17.7976	19.0659	23.9524
	5	5.49451	11.3095	11.2338	4.78022	12.3214	15.7143	10.0952	10.8095	16.6071	13.3516
	6	15.1786	16.1688	18.1122	11.3095	19.8469	16.6883	21.3736	14.2262	15.8333	15
	7	8.69048	6.29464	9.03061	10.3968	15.3896	4.48052	12.5824	3.57143	6.42857	13.1548
	8	5.63492	3.67347	2.14286	0.659341	2.38095	2.91667	1.76692	3.80952	-0.194805	3.18182
	9	40.3247	29.6032	32.1825	37.551	32.8571	39.9351	39.1071	24.2208	33.8265	37.4725
	10	5.71429	3.21429	3.15476	2.72727	3.02198	3.83117	3.75	0.918367	3.32298	4.16667
	parts alone	1	2	3	4	5	6	7	8	9	10
	head	5.58442	6.5873	24.6154	20.5357	14.0909	14.6429	7.67857	-0.21978	35.1531	2.44048
	body	0.38961	-2.55102	8.09524	1.97479	6.5625	16.8571	-1.92308	9.87013	4.06593	2.85714
monkey x scene	combined	1	2	3	4	5	6	7	8	9	10
	1	5.80952	3.76623	3.29365	4.16667	5	4.89011	8.30827	0.892857	7.14286	1.26374
	2	8.80952	5.05102	5.71429	8.35165	9.03361	5.5102	12.1429	2.55952	12.033	3.34586
	3	26.4881	25.7738	12.7976	27.2619	29	21.3095	22.1978	17.7381	29.1071	19.1518
	4	18.0159	15	15.119	20.0397	12.619	16.1735	17.2024	13.2738	21.5934	18.1593
	5	9.21053	7.66234	14.7802	9.85714	11.7262	10.5952	10.8095	8.45238	8.27381	4.75
	6	16.5584	15.4945	18.3673	15.7792	22.602	11.1429	9.34524	10.084	15.5102	11.1345
	7	3.46154	4.09091	-0.297619	4.87013	1.80672	4.13265	5.91837	-2.79221	8.06723	6.80952
	8	1.86813	4.46429	1.75824	2.30769	2.46032	2.33766	3.08271	2.14286	3.82353	0.47619
	9	34.7802	27.381	37.9048	33.4643	50.1299	46.4762	36.6327	32.7273	47.967	30.4887
	10	-0.194805	1.26374	0.714286	6.66667	2.14286	1.47321	2.41758	1.30952	4.09091	-0.4
	parts alone	1	2	3	4	5	6	7	8	9	10
	monkey	5.87912	7.39796	25	17.1429	12.3214	16.6883	12.5824	3.80952	33.8265	4.16667
	scene	8.08036	12.3377	-0.25974	1.53846	3.23308	6.88776	3.2967	5.75397	11.9231	3.37662
Fig 2c : Mouth tuning
MO 075_2 small heatmap values
eyes x mouth	combined	1	2	3	4	5	6	7	8	9	10
	1	3.13187	3.02198	-1.57143	-0.416667	0.824176	1.37755	0.0549451	2.55952	2.08333	1.96429
	2	0.934066	0.357143	3.75	2.20238	7.61905	0.535714	3.40659	0.77381	2.85714	3.57143
	3	3.04762	1.78571	1.27551	2.91667	3.14286	4.70238	1.78571	-0.952381	1.30952	3.33333
	4	18.5714	13.9881	13.9048	19.881	19.0476	18.7912	12.3469	15.119	14.5833	16.9898
	5	2.63736	5.05952	4.82143	3.27381	3.9011	0.769231	1.60714	2.32143	-0.357143	2.65306
	6	1.4881	2.97619	1.84524	1.64835	1.78571	-1.07143	2.97619	0.989011	0.153061	2.85714
	7	2.55952	1.65179	-0.561224	-0.119048	3.9011	0.510204	-0.833333	2.1978	1.60714	2.20238
	8	3.03571	2.61905	-1.19048	0.989011	0.119048	3.9011	-1.66667	0.833333	1.30952	1.07143
	9	0.416667	4.28571	3.45238	2.67857	4.23077	0.119048	0.549451	2.97619	1.86813	1.25
	10	0.714286	2.80612	0.0595238	3.45238	3.24176	2.85714	1.07143	1.60714	2.91209	1.86813
	parts alone	1	2	3	4	5	6	7	8	9	10
	mouth	3.31633	-3.57143	1.86813	17.4725	1.0119	3.24176	-0.12605	1.72619	2.08791	3.21429
	eyes	2.19388	3.5119	1.42857	4.28571	2.79762	5	1.31868	-0.952381	4.16667	0.892857
inner x outer face	combined	1	2	3	4	5	6	7	8	9	10
	1	2.63736	1.0119	6.92308	5.49451	2.74725	0.178571	6.25	0.595238	7.30769	-1.26883e-16
	2	7.03297	2.65306	12.2619	10.6122	4.13265	1.83673	6.07143	1.54762	8.63095	1.90476
	3	6.4881	0.357143	1.19048	2.28571	0.816327	1.88776	2.91667	1.0119	1.54762	2.19388
	4	19.3452	29.5833	18.956	17.8022	24.7802	21.5306	26.8452	18.2143	24.7024	12.5275
	5	4.88095	3.73626	6.36905	7.44048	-0.119048	0.892857	8.75	0.47619	4.50549	0.934066
	6	2.38095	1.26374	6.83673	4.12088	5.82418	-0.0549451	5.57143	-0.459184	7.14286	1.59341
	7	0.274725	-0.204082	4.04762	1.54762	0.535714	0.549451	3.57143	-1.4803e-16	6.64835	-1.04396
	8	0.153061	-0.989011	-0.297619	3.16327	-0.595238	1.54762	3.09524	0.714286	4.16667	1.61905
	9	4.08163	0.892857	4.94898	8.79121	2.14286	0.416667	1.72619	2.14286	2.14286	1.97802
	10	-0.494505	1.66667	2.02381	2.61905	0.714286	-0.535714	3.15476	-1.37363	5.35714	-1.72619
	parts alone	1	2	3	4	5	6	7	8	9	10
	inner face	3.13187	0.357143	1.27551	19.881	3.9011	-1.07143	-0.833333	0.833333	1.86813	1.86813
	outer face	2.96703	0.0549451	1.04396	1.68367	1.60714	1.64835	1.36905	1.20879	4.34066	-0.416667
head x body	combined	1	2	3	4	5	6	7	8	9	10
	1	3.69048	0.0595238	3.57143	4.72527	3.21429	2.67857	2.97619	5.05952	1.0119	2.91209
	2	1.58163	3.06723	3.63095	7.52381	6.13095	4.04762	2.91667	8.40659	-0.0595238	5.65476
	3	3.21429	4.61538	0.934066	3.92857	3.72449	3.94958	5.10989	2.41758	1.19048	2.52747
	4	19.2857	17.7381	27.619	18.6264	14.7024	16.6667	22.2024	20.7143	18.3117	22.5824
	5	2.5	3.06122	4.7619	3.51648	4.12088	2.55952	3.24176	1.42857	3.13187	4.16667
	6	-0.164835	1.36905	1.25	3.92857	1.73469	2.32143	1.68831	2.20779	1.42857	0.666667
	7	2.5	2.91667	3.75	4.52381	1.29464	1.13095	1.92308	0.604396	1.93878	2.20238
	8	1.15385	0.47619	-2.36264	2.02381	-0.297619	0.428571	2.14286	-0.879121	-0.153061	-0.384615
	9	2.79762	4.52381	5.28571	8.9011	5.59524	5.05952	6.90476	4.45055	7.7551	7.30769
	10	-0.833333	1.25	0.989011	1.30952	0.238095	-1.37363	1.96429	0.77381	1.72619	0.274725
	parts alone	1	2	3	4	5	6	7	8	9	10
	head	2.63736	2.65306	1.19048	17.8022	-0.119048	-0.0549451	3.57143	0.714286	2.14286	-1.72619
	body	-1.7033	2.2449	-2.7381	2.2381	2.09524	-2.05357	-1.04396	0.604396	-0.934066	0.32967
monkey x scene	combined	1	2	3	4	5	6	7	8	9	10
	1	0.47619	0.274725	3.36735	1.88312	1.59341	4.70238	1.19048	-1.26883e-16	3.5119	-0.32967
	2	0.164835	2.95918	3.13187	2.7381	2.7381	2.55952	0.384615	0.892857	1.60714	2.91209
	3	1.52381	2.03297	4.64286	2.61905	-0.255102	-0.663265	2.95918	3.9881	4.88095	1.2381
	4	16.8681	20.2381	13.2143	19.1758	18.5119	23.2143	17.7976	17.5	20.4167	16.5476
	5	1.88776	1.84524	4.23077	2.47253	5.59524	5.27778	2.52747	3.57143	3.95604	4.58333
	6	2.8022	-0.612245	1.92308	1.0119	1.32653	1.93878	1.96429	2.58242	3.46154	-0.0952381
	7	-0.43956	3.73626	3.61905	1.19048	2.20238	0.659341	0.549451	1.04396	1.4881	1.17347
	8	-0.43956	-1.60714	0.0952381	-3.13187	-1.02041	0.10989	-0.274725	-0.604396	0.274725	0.918367
	9	4.94898	5.35714	4.03061	8.09524	5.10989	4.43878	3.80952	5.77381	10.3297	6.09524
	10	1.20879	0.969388	2.04082	2.30769	3.46154	1.19048	-2.22045e-16	1.15385	1.93277	-0.824176
	parts alone	1	2	3	4	5	6	7	8	9	10
	monkey	3.69048	3.06723	0.934066	18.6264	4.12088	2.32143	1.92308	-0.879121	7.7551	0.274725
	scene	0.446429	0.32967	2.08333	1.16071	-1.0119	0.204082	-0.25974	1.75824	-1.84524	0.659341
Fig 2d : Outer face tuning
SP 037_1 small heatmap values
eyes x mouth	combined	1	2	3	4	5	6	7	8	9	10
	1	6.85714	16.6429	5.42857	3.78571	3.33333	7.33766	-1.92857	-6.28571	5.42857	-12.6429
	2	7.92857	1.28571	5.5	6.85714	7.21429	5.90909	6.71429	7.07143	0.297619	-9.12698
	3	4.28571	0.285714	15	13	16.7143	0.642857	8	-4.28571	11.3571	-8.21429
	4	3.63095	1.78571	-0.714286	1.28571	1.85714	1.42857	-7.64286	3.14286	3.51648	-4.78571
	5	14.5714	4.67532	14.5	18.9286	14.3506	11.4286	-2.7381	5.06494	19.7143	-0.142857
	6	12.2143	6.25	6.28571	10.7143	18.0714	-2.21429	7.35714	-1.07143	4.09091	3.85714
	7	12.2143	8.5	10.1299	15.4396	16.4286	4.57143	-3.69048	7.01299	8.57143	-7.14286
	8	1	2.64286	6.5	14.7143	9.15584	5.85714	4.71429	2.57143	14.5714	1.64286
	9	6.92857	-1.85714	1.1039	11.3571	-4.22078	10	-1.88312	-1.2987	2.7381	-15.7857
	10	12.0408	4.42857	6.28571	8.14286	4	7.35714	-6.14286	3.21429	19.7143	-3.14286
	parts alone	1	2	3	4	5	6	7	8	9	10
	mouth	7.28571	6.86813	4.85714	7.07792	14.2857	10.2857	9.78571	7.5974	4.85714	9.61039
	eyes	0.928571	-3.14286	2.21429	-2.92857	-9	-10.3896	-3.57143	0.642857	-5	-3.37662
inner x outer face	combined	1	2	3	4	5	6	7	8	9	10
	1	45.3247	-0.571429	15.7143	7.92208	20.2857	12.7143	10.7143	0.714286	53.5714	4.64286
	2	40.5	-13.5065	-4.64286	-1.96429	-6.07143	3.14286	6.36364	1.42857	34.6104	1.14286
	3	32.5974	-3.24675	2.14286	-3.07143	4.14286	-10.2597	4.07143	0.454545	25.3571	-2.57143
	4	18.6429	-5.42857	-5	-9.15584	2.21429	2.72727	3.28571	0.214286	21.8452	5.57143
	5	37.0714	8.42857	1.35714	6.21429	6.71429	12.3571	8.14286	-3.14286	35.2143	16.6429
	6	32.3571	-0.5	1.75325	-5.71429	-4.57143	1.57143	5.5	-8.42857	49.9286	9.48052
	7	22.1429	-7.71429	-0.357143	1.07143	-4.92857	0.142857	1.92857	-3.92857	48.6429	5.42857
	8	14	-1.88312	-6.64286	-10.7143	-0.928571	-5.97403	4.35714	1.57143	23.6429	-4.07143
	9	24.4286	-3.71429	-2.14286	-5.42857	1.28571	-7.21429	-4.57143	-5.32468	19.2857	-3.86905
	10	14.5	-0.0714286	-6.57143	-11.9841	-6.14286	-6.64286	-10.5714	1.21429	41.6429	1
	parts alone	1	2	3	4	5	6	7	8	9	10
	inner face	6.85714	1.28571	15	1.28571	14.3506	-2.21429	-3.69048	2.57143	2.7381	-3.14286
	outer face	10.6429	-16.6429	-9.22078	-9.71429	-3.71429	2.35714	-5.78571	-0.454545	-4.92857	-2.14286
head x body	combined	1	2	3	4	5	6	7	8	9	10
	1	55.9286	21.2338	49.1429	47.4286	33.7013	24.7403	45.1429	30.7143	26.7857	22.0635
	2	9.92857	10.5	10.1429	-0.285714	11.4286	12.4286	-1.35714	-0.357143	8.64286	5.79365
	3	12.5	10.5	-1.07143	4.35065	5.42857	7.92857	4.14286	-1.75325	-2.85714	10.5714
	4	-3.31169	3.21429	11.9286	-3.85714	-0.571429	7.14286	3.80952	1.85714	2.28571	3.71429
	5	22.5325	10.8442	10.2597	10.2143	21	9.71429	1.78571	1	16.1039	-2.33766
	6	11.7857	14.4643	11.3571	11.7857	7.20779	20.3896	13.5714	0.857143	12.013	-1.36364
	7	8.42857	18.4416	12.2857	5.85714	5.64286	2.77778	-0.571429	3.92857	8.14286	2
	8	8.07143	12.2143	18.4286	11.0714	9.35714	11.9286	5.32468	9.94048	16.8571	15.8442
	9	30.2857	19.7857	39.9286	20.2857	29.7857	20.0714	16.7143	24.3571	30.7857	23.7013
	10	9.61039	8.35714	18.4286	14.6429	17.1429	11.6234	9.40476	8.42857	11.1429	16.1429
	parts alone	1	2	3	4	5	6	7	8	9	10
	head	45.3247	-13.5065	2.14286	-9.15584	6.71429	1.57143	1.92857	1.57143	19.2857	1
	body	5.28571	4.21429	6.42857	7.64286	-1.64286	15.3571	0.454545	-1.49351	11.1429	-0.873016
monkey x scene	combined	1	2	3	4	5	6	7	8	9	10
	1	61.1688	63.7857	37.2143	58.5	47.7143	38.5714	22.6623	67.7273	54.2262	40.7857
	2	5.77922	7	4.28571	9.16667	2.20779	7.64286	7.28571	15.1299	7.79221	-2.71429
	3	22.5714	18.0714	6.19048	8.28571	19.7143	12.1429	5	1.64286	12.5714	-5.71429
	4	20.0714	11.5	7.53247	13.4286	12.0714	20.0649	2.66234	11.2143	12.8571	6.85714
	5	25.7143	20.0714	10.2857	7.22222	-2.21429	10.7143	10.5	25.2597	14.5	19.6429
	6	11.3571	4.14286	6.42857	7.38095	7.85714	19.7143	11	18	9.18367	7.85714
	7	9.28571	0.142857	-4	8.57143	6.71429	3.71429	2.64286	0.857143	4.5	6.21429
	8	1.92857	12.6984	10.5556	9.14286	3.63636	9.09091	6.14286	14.0909	8.71429	5.71429
	9	29.7959	25.5	18.1169	16.9048	26.6234	29.3571	21.9481	27.7857	33.0357	11.5
	10	14.1558	10.2198	5.26786	34.7403	25.5714	22.2727	13.8571	24.4286	44.6429	11.8571
	parts alone	1	2	3	4	5	6	7	8	9	10
	monkey	55.9286	10.5	-1.07143	-3.85714	21	20.3896	-0.571429	9.94048	30.7857	16.1429
	scene	7.33766	-2.01299	-3.92857	2.85714	-4.64286	1.42857	-13	-4.7619	7.20779	0.714286

## Sheet: Fig3a-b,d
Explained Variance
		monkey x scene			head x body			inner x outer face			mouth x eyes
Subject	Cell #	monkey	scene	int (m x s)	head	body	int (h x b)	inner face	outer face	int (in x out)	mouth	eyes	int (m x e)
MA	1	0.284415	0.00138726	0.00985929	0.323477	0.00114895	0.00918692	0.330741	0.00669915	0.0110751	0.00114405	0.391647	0.00925095
	2	0.406723	0.00569718	0.0128637	0.481249	0.00192283	0.00748894	0.467804	0.00741802	0.01989	0.0164923	0.306986	0.0161011
	3	0.18389	0.00127547	0.0122704	0.206192	0.00134301	0.0088794	0.178903	0.00666854	0.0131393	0.00338992	0.163769	0.0105019
	4	0.216062	0.00542431	0.0383889	0.228782	0.0024827	0.0374707	0.160783	0.00805835	0.0406105	0.00730418	0.192795	0.0400093
	5	0.626267	0.00118428	0.00702854	0.618224	0.00197285	0.00767828	0.54459	0.0257409	0.0228988	0.0675609	0.566905	0.0173846
	6	0.0586266	0.000964948	0.0154041	0.0823985	0.00180961	0.01168	0.0858079	0.00549677	0.020472	0.00544933	0.0955528	0.0194679
	7	0.359656	0.00557896	0.0126195	0.258862	0.00307064	0.00736419	0.249205	0.0370311	0.0212606	0.0153485	0.469472	0.00816555
	8	0.0245412	0.00178484	0.0440328	0.0447664	0.00475296	0.0353641	0.0324805	0.00313918	0.0255758	0.00543472	0.0394272	0.0248644
	9	0.0799788	0.00205579	0.0100059	0.0825328	0.00224337	0.011359	0.0977683	0.0120739	0.0205233	0.0160792	0.146674	0.0181028
	10	0.227232	0.00295415	0.0101726	0.244037	0.00307068	0.00922193	0.17222	0.0137381	0.0185321	0.0169444	0.152899	0.0116537
	11	0.0339681	0.00185926	0.0146004	0.0441441	0.00378258	0.0104187	0.0524171	0.00482414	0.0142199	0.00635303	0.0501711	0.0102573
	12	0.0970649	0.00136409	0.0204418	0.088629	0.00178033	0.0129078	0.110153	0.00504858	0.0275457	0.0023414	0.0475771	0.0288959
	13	0.276771	0.00466775	0.0210271	0.361319	0.00517401	0.0134705	0.317669	0.029616	0.0558371	0.0193676	0.267863	0.0205059
	14	0.256177	0.00276844	0.0107951	0.284794	0.00459495	0.00703658	0.23633	0.0296427	0.0271178	0.0144023	0.26321	0.00478523
	15	0.0709729	0.00141298	0.00985288	0.0846322	0.00318582	0.0124043	0.0852844	0.0063323	0.0168187	0.00393086	0.0549943	0.00925907
	16	0.106639	0.0089357	0.0211263	0.135775	0.00410424	0.0179374	0.164685	0.0163527	0.0250105	0.0076963	0.132271	0.0257916
	17	0.00464843	0.00739153	0.0346289	0.00697397	0.00705993	0.0327616	0.0122729	0.00780738	0.0577435	0.00623815	0.0540106	0.0409627
	18	0.0338373	0.00190144	0.0148248	0.0274316	0.00522074	0.0176129	0.0179516	0.0028876	0.0204305	0.00747017	0.01902	0.0171362
	19	0.186082	0.00432733	0.0157382	0.217905	0.000944777	0.0111464	0.192481	0.0373551	0.022414	0.0180911	0.238128	0.0141271
	20	0.0276967	0.0019021	0.0242723	0.0265142	0.00236368	0.0144795	0.025784	0.00983281	0.0188399	0.0100623	0.0594912	0.016652
	21	0.132867	0.00357133	0.012069	0.129589	0.00355426	0.0211383	0.0726686	0.0248471	0.0308777	0.00949015	0.147489	0.0277145
	22	0.1121	0.00129138	0.0178641	0.105591	0.00327347	0.0154163	0.0809613	0.0223857	0.0203687	0.00540761	0.118704	0.017316
	23	0.0130074	0.00214141	0.0155325	0.0204762	0.00372384	0.0238562	0.0215319	0.00520716	0.0197151	0.0147851	0.0259092	0.0307824
	24	0.0717289	0.010992	0.0415949	0.0815045	0.0118279	0.0555052	0.0608008	0.00590962	0.045685	0.0166083	0.0263403	0.0438795
	25	0.0425168	0.00533786	0.016693	0.0424782	0.00372313	0.0197004	0.0972324	0.0141078	0.0274271	0.0054707	0.0484703	0.0255704
	26	0.433767	0.00227184	0.00734076	0.462015	0.00160302	0.0070763	0.255652	0.0369171	0.0260359	0.0139247	0.120364	0.0107713
	27	0.0156852	0.00450009	0.0343368	0.0343843	0.00354238	0.0234002	0.0105452	0.0133644	0.0377699	0.0039065	0.0402414	0.0204369
	28	0.0150231	0.00149515	0.0209246	0.0209379	0.00241455	0.022718	0.0207436	0.00525765	0.0269797	0.00289419	0.0126821	0.0213808
	29	0.00646661	0.000822611	0.0137694	0.0115746	0.00141865	0.0185389	0.0045139	0.00509664	0.0198528	0.00267735	0.0102878	0.0236342
	30	0.0689853	0.00935074	0.0302064	0.0327486	0.00451344	0.038268	0.0408818	0.0119362	0.0387521	0.00387086	0.0225071	0.0260534
	31	0.0174279	0.00175001	0.0191646	0.0187466	0.00129647	0.0192814	0.0058782	0.0108665	0.0266272	0.0019739	0.0202011	0.0180162
	32	0.0273664	0.00447592	0.0185235	0.021942	0.00460731	0.0212135	0.0286957	0.0104888	0.0244682	0.00234089	0.0193839	0.0197041
	33	0.11905	0.0118848	0.0388408	0.116201	0.000850884	0.0157752	0.0832608	0.0445086	0.0510943	0.00700174	0.0478724	0.0212115
	34	0.1184	0.0176773	0.0268475	0.186815	0.00253932	0.00922671	0.0240921	0.138621	0.0207405	0.0096335	0.0963864	0.0168698
	35	0.00736743	0.00385682	0.0197899	0.012057	0.00202493	0.0232149	0.00770212	0.0142523	0.0140451	0.00467781	0.00972941	0.0182641
	36	0.103937	0.0119735	0.0152228	0.116243	0.00255738	0.0116206	0.0643765	0.0787124	0.0137399	0.00665067	0.0357292	0.0127693
	37	0.186634	0.0133305	0.042271	0.173535	0.00668327	0.0172877	0.0154266	0.134304	0.037297	0.00668261	0.0513599	0.0150813
	38	0.102442	0.0460101	0.0763742	0.27951	0.00219342	0.0254865	0.0653938	0.121564	0.044337	0.00641889	0.0321458	0.0492151
	39	0.0426157	0.0156179	0.0329664	0.0811705	0.00519261	0.0250475	0.00978909	0.0500923	0.0257081	0.00316704	0.0100242	0.0268567
	40	0.160655	0.0431385	0.0383497	0.242635	0.00741288	0.0177411	0.0271472	0.255742	0.0164405	0.0142049	0.0328229	0.0187867
	41	0.106251	0.0256911	0.031304	0.170958	0.0139218	0.0263184	0.0253618	0.151341	0.0235085	0.00255402	0.0163558	0.0254699
	42	0.0306125	0.00188891	0.0217766	0.0276629	0.00343653	0.0210012	0.00853199	0.0148628	0.0220879	0.00546441	0.00159193	0.0287175
	43	0.102987	0.0295082	0.0633008	0.19261	0.00681122	0.0190508	0.00610002	0.197263	0.0231423	0.00351641	0.0184468	0.0204733
	44	0.359534	0.00820636	0.0271347	0.524019	0.00342053	0.018037	0.0228528	0.427407	0.056721	0.0027832	0.0105978	0.0159973
WA	1	0.0710177	0.00375207	0.0114021	0.0646555	0.00104102	0.0129878	0.0334689	0.00240315	0.0158229	0.0171904	0.0547209	0.0201386
	2	0.133904	0.0160264	0.0177771	0.171584	0.00157499	0.0257534	0.158015	0.0089576	0.0244688	0.0271569	0.174963	0.0186296
	3	0.471727	0.00462623	0.0146976	0.502826	0.00175803	0.00989916	0.429365	0.0271179	0.0360244	0.0162698	0.422775	0.019638
	4	0.410801	0.0157443	0.0195627	0.414134	0.0107714	0.0151927	0.448597	0.0259689	0.0366561	0.0186758	0.384876	0.0241037
	5	0.294073	0.00517318	0.0248516	0.284587	0.00233854	0.0177257	0.332346	0.0252991	0.0357068	0.0364928	0.352504	0.0482374
	6	0.252435	0.00666827	0.0165985	0.277175	0.00666639	0.0171873	0.375356	0.0251347	0.028612	0.0200352	0.336011	0.0178639
	7	0.0392268	0.00109554	0.00925058	0.0447851	0.000701695	0.00950761	0.0420867	0.00494011	0.0204767	0.00540601	0.0627592	0.0170674
	8	0.151476	0.016149	0.0188387	0.112518	0.00328174	0.0155407	0.0690782	0.00619938	0.0390653	0.0176068	0.0767472	0.0214969
	9	0.599516	0.00394621	0.0084877	0.562455	0.00451284	0.00865182	0.49772	0.0373261	0.0260643	0.00661408	0.454074	0.0194325
	10	0.235651	0.00869125	0.0287738	0.20069	0.00141285	0.0168678	0.0701209	0.0226809	0.0245369	0.0182165	0.273547	0.0220393
	11	0.327795	0.0160793	0.0242523	0.301306	0.00427437	0.0145273	0.319584	0.0184483	0.0325385	0.0229864	0.222338	0.0276083
	12	0.15664	0.00516672	0.0245172	0.186904	0.00339385	0.0171495	0.288163	0.0137887	0.0246769	0.023554	0.136631	0.0198101
	13	0.0803166	0.0134194	0.0201728	0.119181	0.0076004	0.0200656	0.15864	0.0114894	0.0228455	0.0253036	0.0568215	0.0245138
	14	0.11656	0.00595794	0.0157475	0.136894	0.00436634	0.0135076	0.0876342	0.0262275	0.034602	0.0188526	0.106205	0.0188071
	15	0.0762222	0.00991484	0.0225624	0.112728	0.00275427	0.0203438	0.104655	0.0272495	0.0230495	0.00665233	0.105841	0.0240222
	16	0.349669	0.00937984	0.0219886	0.391202	0.0018054	0.0153187	0.109218	0.0524668	0.0504702	0.0444764	0.190924	0.0212021
	17	0.0961251	0.00812539	0.0301383	0.0837321	0.00278242	0.0177159	0.0589564	0.031031	0.0365794	0.0462281	0.109053	0.0351699
	18	0.0474713	0.0121073	0.0190993	0.0411275	0.0045793	0.0187595	0.123949	0.0106603	0.021332	0.0421116	0.0354028	0.0227617
	19	0.165107	0.0108225	0.0152088	0.172207	0.00217315	0.0158361	0.220267	0.0257709	0.0331977	0.0273792	0.0753355	0.02334
	20	0.032877	0.00644469	0.0313135	0.0564936	0.0112047	0.0289105	0.0563893	0.00992099	0.0438521	0.0168267	0.0283325	0.0304624
	21	0.188743	0.0162181	0.0205034	0.182134	0.00426533	0.0228061	0.0855489	0.0479095	0.0351153	0.0241431	0.1223	0.0278386
	22	0.0217463	0.00616457	0.0293274	0.016418	0.00327046	0.0208442	0.017348	0.00609288	0.0197845	0.0142806	0.0140774	0.0195767
	23	0.0556985	0.00721955	0.0309272	0.0466253	0.00200529	0.0201533	0.0680585	0.00984554	0.0333276	0.03096	0.0205934	0.0267444
	24	0.245683	0.00804494	0.0212234	0.212579	0.00174563	0.0153239	0.131068	0.0701225	0.0366692	0.0826138	0.144763	0.0253033
	25	0.11023	0.0113073	0.0372443	0.0282947	0.0266234	0.0405535	0.0536452	0.0400655	0.0488789	0.0408518	0.0824323	0.039245
	26	0.100747	0.0160566	0.0245286	0.129328	0.00351489	0.0210654	0.0988202	0.0326644	0.0424298	0.0595313	0.066	0.0332504
	27	0.257019	0.00456808	0.0162603	0.232481	0.00330865	0.0166765	0.227357	0.121974	0.04114	0.0306636	0.214678	0.0285238
	28	0.0872662	0.00501131	0.0125869	0.0868798	0.00133697	0.00939054	0.0890563	0.0320125	0.0197314	0.00781436	0.0534321	0.0129786
	29	0.0673112	0.00420936	0.00916936	0.0761556	0.000458254	0.00589015	0.042353	0.0217182	0.0110876	0.0251951	0.035187	0.0133632
	30	0.138278	0.00535631	0.0196978	0.0814439	0.00280986	0.0245067	0.0863662	0.0152492	0.0373769	0.00411911	0.020379	0.0231008
	31	0.0901405	0.00551998	0.0246968	0.0767333	0.00324912	0.0239523	0.0796874	0.0397478	0.0243034	0.0571608	0.0501308	0.0370241
	32	0.542173	0.00535715	0.0252165	0.504632	0.0022276	0.0128783	0.146828	0.0559696	0.047621	0.100895	0.0612689	0.0530068
	33	0.0614835	0.0146304	0.0177447	0.0560609	0.0018557	0.0178941	0.0177285	0.0120183	0.0211367	0.0217521	0.0120474	0.021146
	34	0.244031	0.0290381	0.0311168	0.169643	0.0131005	0.0229178	0.13761	0.147779	0.0593395	0.111367	0.126146	0.0502056
	35	0.114495	0.0213856	0.0323313	0.139108	0.0035529	0.0211282	0.0528138	0.114671	0.0610841	0.029357	0.0523398	0.0443417
	36	0.355146	0.00722089	0.0162627	0.340802	0.0016219	0.01433	0.103967	0.122994	0.0512389	0.0393107	0.0533275	0.0510349
MO	1	0.251391	0.000510345	0.00786435	0.258021	0.00336	0.00810907	0.250046	0.00459732	0.0112219	0.255637	0.00106929	0.0104604
	2	0.401113	0.00178654	0.0100231	0.411555	0.00915128	0.0185457	0.427179	0.00796477	0.0193072	0.40291	0.00199846	0.0130426
	3	0.220016	0.00121805	0.0105761	0.183311	0.00804897	0.0150105	0.192088	0.00737556	0.0155953	0.269098	0.0020836	0.00984752
	4	0.730572	0.00345759	0.0084481	0.554041	0.072059	0.0443831	0.639439	0.0102324	0.0133507	0.361427	0.0317823	0.0104837
	5	0.38359	0.00208824	0.00668165	0.29457	0.0274177	0.0202027	0.289279	0.00860964	0.0101712	0.163037	0.0110485	0.0104229
	6	0.399612	0.00320703	0.0157994	0.354693	0.0166206	0.0270393	0.362499	0.0267173	0.0322449	0.453092	0.00815219	0.0132278
	7	0.309209	0.000198613	0.0113121	0.299406	0.00435229	0.0134644	0.269081	0.013162	0.0199961	0.215877	0.00165116	0.0113644
	8	0.516782	0.00224248	0.0161567	0.524615	0.00415167	0.0131702	0.553018	0.0295409	0.021456	0.467319	0.00952665	0.00633225
	9	0.417802	0.0033763	0.0137328	0.450147	0.00759913	0.0195891	0.396767	0.031453	0.0301797	0.490898	0.00669768	0.0145385
	10	0.604146	0.0082927	0.0267764	0.478297	0.0146584	0.0163757	0.604613	0.0358675	0.0201464	0.552782	0.00321398	0.0113885
	11	0.420258	0.00210128	0.0137953	0.391729	0.0103162	0.0153912	0.414725	0.0378013	0.0193805	0.440572	0.00367198	0.0154723
	12	0.319248	0.000401657	0.00832121	0.282044	0.00215783	0.00618494	0.242166	0.0304953	0.0171244	0.269019	0.00453238	0.00929749
	13	0.373518	0.00249631	0.0108381	0.314089	0.0100973	0.0149533	0.263641	0.0338473	0.0191566	0.212139	0.00454467	0.0140193
	14	0.549182	0.00783854	0.0215671	0.495968	0.0432244	0.026245	0.483507	0.0823331	0.0247343	0.508755	0.0103941	0.0115183
	15	0.0692149	0.00142506	0.00991619	0.0480732	0.0123429	0.0134704	0.0478584	0.0165948	0.0109875	0.0815288	0.00293206	0.00891267
	16	0.09892	0.00233397	0.0122672	0.104721	0.00763135	0.0267987	0.115483	0.0170383	0.0125328	0.0782814	0.00310984	0.0163908
	17	0.287654	0.00121883	0.0145674	0.203067	0.00809899	0.0198829	0.281762	0.0915483	0.0173787	0.370381	0.00488873	0.00978337
	18	0.214927	0.00446666	0.0202923	0.107776	0.0390738	0.0336809	0.0719229	0.0578113	0.0326874	0.107237	0.0159687	0.0159906
	19	0.0343325	0.00454333	0.0134086	0.0255761	0.00792087	0.0206741	0.00799696	0.00392478	0.0186264	0.00575439	0.00945605	0.0135809
	20	0.0124514	0.00365917	0.0215297	0.00795947	0.00131033	0.0165633	0.0151209	0.0050808	0.0178083	0.00606676	0.00505	0.0242373
	21	0.14497	0.00370562	0.0220977	0.152278	0.00593524	0.02653	0.0421597	0.110146	0.0300145	0.119762	0.00755201	0.0201419
	22	0.035545	0.0107954	0.0274388	0.0452398	0.0708159	0.0440936	0.0209043	0.0150987	0.0258609	0.0140303	0.0118111	0.0189707
	23	0.319038	0.0120862	0.0317606	0.202455	0.0531328	0.0486992	0.123283	0.136961	0.0310395	0.106913	0.0454585	0.0206901
	24	0.227519	0.0150448	0.0327301	0.192064	0.0122645	0.0241668	0.109726	0.106281	0.0461638	0.0630258	0.0562985	0.0202746
	25	0.0853592	0.0102945	0.0306335	0.0329378	0.0916098	0.0528491	0.0430688	0.0454438	0.0439225	0.0238034	0.0227749	0.0199174
	26	0.207632	0.0110732	0.020395	0.120475	0.0421402	0.0292133	0.0626212	0.0770603	0.0285399	0.0371513	0.021627	0.0193875
	27	0.0852285	0.0126272	0.0317786	0.0401344	0.0932586	0.0592997	0.0385461	0.0524968	0.0413472	0.0166152	0.0226217	0.0242787
	28	0.159263	0.0220061	0.0572428	0.120224	0.121275	0.150344	0.126077	0.0837123	0.0729485	0.024716	0.0354892	0.0237784
	29	0.0920833	0.00530264	0.021589	0.0869828	0.0343982	0.0177572	0.0598433	0.0474634	0.0179597	0.0116119	0.00663462	0.0182321
	30	0.0598429	0.00135407	0.012523	0.027854	0.00548443	0.0142501	0.00388643	0.0228669	0.0116157	0.00478913	0.00293601	0.0115615
	31	0.141475	0.0138313	0.0451926	0.0748807	0.232152	0.0989075	0.00410784	0.00808746	0.0205621	0.00153834	0.0057174	0.0187763
	32	0.210654	0.0142043	0.0461774	0.231528	0.0573064	0.0383931	0.0164248	0.261916	0.034762	0.0459297	0.00785394	0.0221368
	33	0.026276	0.00550801	0.0132769	0.0334284	0.00631829	0.0151473	0.00495852	0.016076	0.00974486	0.00179775	0.00275447	0.0103678
	34	0.0484476	0.0156082	0.0153295	0.0303823	0.000973499	0.0168779	0.00521907	0.0426432	0.0150759	0.00453626	0.00246499	0.0171434
	35	0.0730989	0.0028643	0.0110499	0.018134	0.0306241	0.0138938	0.00675721	0.0352649	0.013407	0.00268083	0.00368909	0.0202548
	36	0.0984859	0.0151291	0.0258159	0.118489	0.00490102	0.0157118	0.011487	0.149613	0.0144033	0.00498041	0.0054367	0.0234132
SP1	1	0.0522866	0.012419	0.0324208	0.0476873	0.022054	0.0318247	0.00185871	0.0560549	0.0232003	0.00832134	0.0335743	0.0306472
	2	0.0417074	0.023707	0.027324	0.0308936	0.0309059	0.0207016	0.00288685	0.0715907	0.0122339	0.0296463	0.0248146	0.0151536
	3	0.0911481	0.0659461	0.0375164	0.156247	0.0368236	0.028711	0.0105	0.215533	0.0300467	0.0269499	0.0101528	0.032983
	4	0.0903401	0.0717423	0.0401764	0.14982	0.0375037	0.029582	0.0104839	0.214222	0.0314914	0.0252296	0.00984444	0.0322791
	5	0.130646	0.0335374	0.0503165	0.0571969	0.123091	0.0367045	0.00844876	0.163496	0.0207012	0.00860461	0.052854	0.0285366
	6	0.0804729	0.0552879	0.0526321	0.12131	0.02862	0.0322913	0.0118429	0.225843	0.0358785	0.0339962	0.0143084	0.0396085
	7	0.147086	0.0218444	0.0524281	0.274427	0.0342674	0.0363096	0.0118958	0.21435	0.0300246	0.003402	0.121684	0.0279987
	8	0.420895	0.0170363	0.0346543	0.12206	0.307021	0.020336	0.00977787	0.160659	0.0269214	0.00493622	0.042269	0.0220594
	9	0.00187011	0.00287491	0.028475	0.0365477	0.022287	0.0304925	0.00727046	0.112453	0.024892	0.0128867	0.00643284	0.0280834
	10	0.0729137	0.0250385	0.0456767	0.0533696	0.0540706	0.0371007	0.0121187	0.175342	0.0282565	0.00334046	0.03809	0.0363357
	11	0.0493561	0.0110143	0.0422024	0.0269943	0.00802199	0.0378352	0.0119386	0.149247	0.0342919	0.0122066	0.0154766	0.0271394
	12	0.398301	0.0232369	0.0322539	0.225247	0.0475422	0.04161	0.0293013	0.341474	0.0415209	0.0137167	0.0717631	0.0262028
	13	0.130677	0.0101426	0.0204353	0.0876748	0.0278143	0.0187843	0.0133894	0.140924	0.0181161	0.0038299	0.0742343	0.0256266
	14	0.275845	0.0647668	0.043113	0.164985	0.160867	0.0368914	0.0260318	0.252698	0.0362037	0.0185792	0.0754402	0.0271634
	15	0.0533141	0.0225152	0.0270118	0.0625245	0.0257895	0.0291717	0.0123184	0.116189	0.0178906	0.0147456	0.0300993	0.0207661
	16	0.199685	0.0488207	0.046464	0.152104	0.0722776	0.0414425	0.0317148	0.24135	0.0335152	0.012012	0.127285	0.0316381
	17	0.335611	0.0223224	0.0279511	0.333647	0.0694791	0.020503	0.0561883	0.324726	0.020261	0.013356	0.0594049	0.0291643
	18	0.0804922	0.0191953	0.0261372	0.0554008	0.0094504	0.0192417	0.028831	0.153407	0.0159414	0.0106471	0.0137071	0.0162192
	19	0.0912379	0.0654961	0.0293063	0.0619243	0.0502293	0.0263167	0.0175382	0.0928395	0.0248166	0.0273466	0.0201788	0.0290135
	20	0.434143	0.037534	0.0759932	0.352257	0.116718	0.0362416	0.061561	0.310123	0.0369836	0.0603042	0.12911	0.0311834
	21	0.14846	0.0197592	0.051919	0.0741671	0.0814286	0.0439632	0.0152111	0.0658341	0.0259745	0.0106096	0.0204775	0.0176659
	22	0.0623489	0.0584491	0.0461379	0.0579556	0.0376453	0.0451308	0.0203421	0.0814086	0.0394059	0.00371411	0.012133	0.0171662
	23	0.0334394	0.0041076	0.0257	0.0255007	0.016639	0.0274156	0.0131123	0.0486969	0.0239761	0.00455556	0.0163042	0.0225446
	24	0.456483	0.0252446	0.0372897	0.270358	0.0927822	0.041498	0.0733025	0.233347	0.0205694	0.0136527	0.252991	0.0225998
	25	0.122144	0.0321486	0.0384191	0.128038	0.0989084	0.0355648	0.0283874	0.0855666	0.0278541	0.0411758	0.0370372	0.0374528
	26	0.0257418	0.00672171	0.0265388	0.0395353	0.0114374	0.0255628	0.00443162	0.0120458	0.0277916	0.00294891	0.00842264	0.0213805
	27	0.121953	0.104813	0.118142	0.0586149	0.0409125	0.0740936	0.0217609	0.0529781	0.0345126	0.0180969	0.169528	0.0278215
	28	0.0747384	0.0402601	0.0438397	0.0809154	0.0439754	0.0230424	0.0152874	0.0354749	0.0386885	0.0414075	0.0354786	0.0220209
	29	0.136037	0.0153109	0.0371961	0.0272703	0.141276	0.0323666	0.0122217	0.0265744	0.020605	0.0143022	0.0405503	0.0246434
	30	0.177496	0.0949976	0.0766414	0.0947001	0.0875804	0.0757008	0.0883495	0.188508	0.0548575	0.0767207	0.214937	0.0332956
	31	0.0689899	0.00781678	0.0469955	0.0361197	0.083059	0.0422882	0.0157149	0.0334384	0.0245525	0.00502971	0.0114999	0.0321189
	32	0.0315205	0.00985056	0.0352155	0.0330556	0.0411807	0.0577804	0.00392614	0.00794781	0.0276686	0.00620882	0.00691703	0.0247837
	33	0.120281	0.028712	0.0265671	0.049085	0.104211	0.0369336	0.0305254	0.0592731	0.0289669	0.00818125	0.0307874	0.0263686
	34	0.0573128	0.00717221	0.0224875	0.0164969	0.0846985	0.0196308	0.00921412	0.0160646	0.0268488	0.0133361	0.0140797	0.0201228
	35	0.0460667	0.00740506	0.0244467	0.0217389	0.0207453	0.020843	0.0231611	0.0247787	0.0245394	0.00431446	0.009585	0.0213969
	36	0.517283	0.0609281	0.0341384	0.312088	0.216586	0.0246246	0.179483	0.117707	0.0351406	0.00882736	0.0532878	0.0270293
	37	0.0192485	0.00725052	0.0239138	0.0154761	0.0233178	0.0260612	0.0156557	0.00945742	0.0285555	0.00349766	0.0250191	0.0255204
SP1	1	0.224217	0.150687	0.117452	0.112776	0.201723	0.035105	0.0175183	0.441761	0.0192397	0.21463	0.148441	0.0347518
	2	0.164339	0.128371	0.0572722	0.0484094	0.191999	0.0266375	0.0176311	0.244175	0.0210145	0.126987	0.0696099	0.0274274
	3	0.18771	0.0274745	0.117699	0.154173	0.119591	0.0776284	0.0215919	0.28653	0.081965	0.0333942	0.121692	0.0933597
	4	0.126165	0.0531596	0.0418939	0.163885	0.0190943	0.0358058	0.0182827	0.228077	0.0345742	0.00895258	0.0983962	0.0278218
	5	0.116884	0.053984	0.0384467	0.0274089	0.0219877	0.0222452	0.00607614	0.0691346	0.021603	0.00543903	0.016161	0.022866
	6	0.0721981	0.0721914	0.057416	0.123038	0.0360376	0.0381237	0.0171865	0.16817	0.0306124	0.0237883	0.118887	0.0212758
	7	0.0816069	0.079949	0.043261	0.119275	0.0782323	0.042717	0.0162801	0.151477	0.0403581	0.0369519	0.112266	0.0215319
	8	0.129831	0.142257	0.0711469	0.129612	0.105393	0.0527207	0.0407829	0.376278	0.037638	0.0335348	0.0790495	0.0303962
	9	0.0747999	0.123031	0.0830484	0.035818	0.0434773	0.0564949	0.0143678	0.118843	0.0408563	0.0606306	0.0679159	0.0601874
	10	0.0685844	0.0227679	0.0611758	0.0888146	0.0531208	0.0358291	0.0225212	0.184846	0.0371544	0.0279443	0.0820531	0.0228549
	11	0.0839866	0.0519824	0.0433467	0.06107	0.0371057	0.0281251	0.0164183	0.13249	0.0273378	0.0642653	0.135943	0.0228126
	12	0.0336374	0.0771278	0.0363094	0.0203481	0.0529675	0.0226054	0.0112171	0.0891441	0.0218662	0.0796999	0.0918713	0.023232
	13	0.03435	0.0199787	0.0427767	0.0337529	0.0595513	0.0275459	0.00539745	0.0413435	0.0314556	0.00684239	0.0269035	0.0355813
	14	0.0829327	0.0346417	0.080661	0.0648167	0.0786435	0.0457617	0.0323196	0.243375	0.0506054	0.0372323	0.0372013	0.0523383
	15	0.0720369	0.0383604	0.0263327	0.119136	0.0499778	0.0283917	0.0256112	0.191093	0.0142999	0.0123759	0.0402556	0.0140955
	16	0.133298	0.10226	0.0379472	0.168452	0.102418	0.0315844	0.0270629	0.187496	0.0238445	0.0469019	0.0918757	0.0212548
	17	0.0789725	0.0943606	0.0499435	0.223208	0.077093	0.0386521	0.0162568	0.112603	0.0330874	0.0486561	0.137022	0.0234156
	18	0.0798911	0.134831	0.0854074	0.117397	0.0412493	0.0556678	0.0265031	0.168473	0.028362	0.0429897	0.207533	0.0255897
	19	0.0408029	0.114797	0.0882428	0.0599207	0.07222	0.0727711	0.0313599	0.189322	0.0614999	0.107914	0.0843822	0.0804749
	20	0.296518	0.0943345	0.144843	0.142171	0.22871	0.10653	0.050473	0.298374	0.111187	0.111888	0.0514886	0.12536
	21	0.114109	0.14635	0.0807274	0.0930191	0.077667	0.0338355	0.0306197	0.178727	0.0332003	0.0561438	0.191159	0.0331668
	22	0.0842883	0.0643694	0.0476335	0.0584378	0.0451968	0.0370436	0.0105823	0.0577649	0.0291613	0.0283767	0.098633	0.0311846
	23	0.0841308	0.0460419	0.0412401	0.241508	0.0364086	0.0293359	0.0348534	0.175816	0.023979	0.019835	0.165968	0.0197927
	24	0.0747848	0.0764248	0.0730628	0.0846857	0.0725067	0.0396769	0.0409877	0.20629	0.0415799	0.0426457	0.0342684	0.0224357
	25	0.0609498	0.0456298	0.0308333	0.0432898	0.0546699	0.0223217	0.0163992	0.0755106	0.028972	0.0199662	0.0373071	0.0175836
	26	0.103032	0.0348871	0.0455625	0.117716	0.0496365	0.0315658	0.044322	0.201996	0.0298549	0.0239285	0.0577116	0.021803
	27	0.0837386	0.0879218	0.0311504	0.133382	0.0384348	0.0366414	0.0383737	0.167289	0.0315967	0.0656108	0.0703933	0.0261752
	28	0.184178	0.0401259	0.0506215	0.11233	0.0443308	0.0184823	0.0373508	0.155708	0.0293457	0.0271121	0.161887	0.0269007
	29	0.114752	0.0551888	0.0363226	0.140735	0.0420795	0.0165741	0.023107	0.0960962	0.0213283	0.0278038	0.0404037	0.0199604
	30	0.101157	0.0788106	0.102828	0.113005	0.0808012	0.110872	0.0153199	0.0629351	0.0761715	0.0144051	0.0067615	0.102818
	31	0.13755	0.0442822	0.0547105	0.228489	0.0327787	0.045665	0.0403096	0.164244	0.0382161	0.00714972	0.158869	0.018303
	32	0.0768789	0.0981649	0.0393018	0.0795059	0.0855193	0.0341446	0.0423357	0.166719	0.0307151	0.0549492	0.0993874	0.0163611
	33	0.0899663	0.0603045	0.0591035	0.0580485	0.111709	0.033966	0.0242221	0.0938086	0.0257407	0.0722671	0.0639537	0.016847
	34	0.0579047	0.0156307	0.0661789	0.088428	0.0591445	0.0961673	0.0412673	0.142935	0.049535	0.0249872	0.084101	0.034358
	35	0.107173	0.10146	0.052767	0.0950431	0.0836486	0.0355052	0.0218465	0.0730363	0.0273126	0.0298065	0.0112779	0.0242282
	36	0.0583905	0.0168011	0.0305968	0.0367416	0.0672096	0.0494819	0.016917	0.0548749	0.0394898	0.010598	0.016356	0.0277035
	37	0.167513	0.0164621	0.0272492	0.0961848	0.0494352	0.0234793	0.0440064	0.141231	0.0182474	0.0261435	0.0686472	0.0210221
	38	0.0763399	0.180861	0.0541979	0.181946	0.0987405	0.0488773	0.0756107	0.234337	0.0349679	0.0676058	0.140817	0.0215572
	39	0.122426	0.0463334	0.0358899	0.160144	0.0578625	0.0345579	0.0611642	0.189229	0.0357498	0.0182891	0.0501939	0.0145758
	40	0.124413	0.0578476	0.0514334	0.127408	0.142498	0.0404467	0.0139861	0.0430312	0.0285122	0.031091	0.0408254	0.0233857
	41	0.0340813	0.0182881	0.0634592	0.0891937	0.0357521	0.062229	0.0769216	0.224311	0.107869	0.00784451	0.0223873	0.0255481
	42	0.0391676	0.0253269	0.0194285	0.0725587	0.0294184	0.031129	0.0342728	0.0856573	0.0212543	0.0137637	0.0145028	0.0167204
	43	0.133452	0.125946	0.0405916	0.247294	0.0405884	0.0415631	0.0663718	0.145387	0.0272011	0.0536323	0.107891	0.0280856
	44	0.225228	0.0577686	0.0468284	0.145543	0.219114	0.0318951	0.0391014	0.0847263	0.0369057	0.0211253	0.0193268	0.0185112
	45	0.263466	0.0845505	0.063698	0.217895	0.155721	0.0606225	0.123843	0.256148	0.0537782	0.0222944	0.203602	0.0247977
	46	0.0693239	0.021451	0.0654745	0.0518806	0.0254939	0.0407014	0.0137198	0.0276754	0.0506791	0.0207484	0.0286457	0.0503237
	47	0.0593066	0.0261412	0.0536587	0.0490513	0.0925503	0.0488159	0.0218916	0.0438518	0.0487665	0.0240601	0.0118555	0.0350148
	48	0.13396	0.0297262	0.0721164	0.027579	0.104462	0.0530652	0.0158603	0.0236259	0.0543026	0.00759256	0.0107177	0.0480493
	49	0.272032	0.0420799	0.0910734	0.0720427	0.279414	0.0512782	0.059384	0.0882125	0.101777	0.0209543	0.0535969	0.0640415
	50	0.183177	0.107521	0.071603	0.341272	0.0767108	0.068277	0.151354	0.215398	0.0503981	0.0347835	0.254974	0.0271941
	51	0.0741678	0.0480562	0.0540902	0.152609	0.0406565	0.0399321	0.0802629	0.109466	0.0294	0.03548	0.0687346	0.0206657
	52	0.088502	0.0349321	0.13417	0.106454	0.0344413	0.100918	0.0567053	0.076654	0.101432	0.0263883	0.0954955	0.112109
	53	0.0967974	0.0317194	0.0333081	0.119522	0.0580521	0.0314817	0.0799844	0.104174	0.0260722	0.0260425	0.0170678	0.0204455
	54	0.192218	0.074839	0.066482	0.128273	0.0653729	0.0320321	0.151223	0.15871	0.0401891	0.0989555	0.292956	0.040543
	55	0.0996577	0.0578364	0.0263908	0.0978656	0.0604314	0.027011	0.0433114	0.0381859	0.0205461	0.0159928	0.0588244	0.020765

## Sheet: Fig3c
Eyes-selective cells
	Variance explained by:
Cell #	Outer face	Mouth	Eyes
1	0.0373551	0.0180911	0.238128
2	0.0137381	0.0169444	0.152899
3	0.0257409	0.0675609	0.566905
4	0.029616	0.0193676	0.267863
5	0.0063323	0.00393086	0.0549943
6	0.0248471	0.00949015	0.147489
7	0.00549677	0.00544933	0.0955528
8	0.00805835	0.00730418	0.192795
9	0.0163527	0.0076963	0.132271
10	0.00741802	0.0164923	0.306986
11	0.00669915	0.00114405	0.391647
12	0.0120739	0.0160792	0.146674
13	0.00482414	0.00635303	0.0501711
14	0.0223857	0.00540761	0.118704
15	0.0370311	0.0153485	0.469472
16	0.0141078	0.0054707	0.0484703
17	0.00504858	0.0023414	0.0475771
18	0.0369171	0.0139247	0.120364
19	0.0296427	0.0144023	0.26321
20	0.00666854	0.00338992	0.163769
21	0.0445086	0.00700174	0.0478724
22	0.00983281	0.0100623	0.0594912
23	0.117707	0.00882736	0.0532878
24	0.0381859	0.0159928	0.0588244
25	0.0701225	0.0826138	0.144763
26	0.0184483	0.0229864	0.222338
27	0.0320125	0.00781436	0.0534321
28	0.0257709	0.0273792	0.0753355
29	0.0272495	0.00665233	0.105841
30	0.0271179	0.0162698	0.422775
31	0.0252991	0.0364928	0.352504
32	0.00494011	0.00540601	0.0627592
33	0.0089576	0.0271569	0.174963
34	0.00240315	0.0171904	0.0547209
35	0.0217182	0.0251951	0.035187
36	0.0137887	0.023554	0.136631
37	0.0114894	0.0253036	0.0568215
38	0.00619938	0.0176068	0.0767472
39	0.0373261	0.00661408	0.454074
40	0.0326644	0.0595313	0.066
41	0.0226809	0.0182165	0.273547
42	0.0479095	0.0241431	0.1223
43	0.0524668	0.0444764	0.190924
44	0.0251347	0.0200352	0.336011
45	0.031031	0.0462281	0.109053
46	0.0259689	0.0186758	0.384876
47	0.0262275	0.0188526	0.106205
48	0.121974	0.0306636	0.214678
Mouth-selective cells
	Variance explained by:
Cell #	Outer face	Mouth	Eyes
1	0.00737556	0.269098	0.0020836
2	0.106281	0.0630258	0.0562985
3	0.00459732	0.255637	0.00106929
4	0.0102324	0.361427	0.0317823
5	0.0295409	0.467319	0.00952665
6	0.0358675	0.552782	0.00321398
7	0.0338473	0.212139	0.00454467
8	0.031453	0.490898	0.00669768
9	0.0267173	0.453092	0.00815219
10	0.00860964	0.163037	0.0110485
11	0.0170383	0.0782814	0.00310984
12	0.0915483	0.370381	0.00488873
13	0.0378013	0.440572	0.00367198
14	0.00796477	0.40291	0.00199846
15	0.0823331	0.508755	0.0103941
16	0.0304953	0.269019	0.00453238
17	0.013162	0.215877	0.00165116
18	0.0578113	0.107237	0.0159687
19	0.0165948	0.0815288	0.00293206
20	0.0106603	0.0421116	0.0354028
21	0.0397478	0.0571608	0.0501308
22	0.00984554	0.03096	0.0205934
23	0.0559696	0.100895	0.0612689
Outer-face-selective cells
	Variance explained by:
Cell #	Outer face	Mouth	Eyes
1	0.255742	0.0142049	0.0328229
2	0.0500923	0.00316704	0.0100242
3	0.121564	0.00641889	0.0321458
4	0.138621	0.0096335	0.0963864
5	0.197263	0.00351641	0.0184468
6	0.151341	0.00255402	0.0163558
7	0.134304	0.00668261	0.0513599
8	0.0787124	0.00665067	0.0357292
9	0.427407	0.0027832	0.0105978
10	0.261916	0.0459297	0.00785394
11	0.0770603	0.0371513	0.021627
12	0.016076	0.00179775	0.00275447
13	0.136961	0.106913	0.0454585
14	0.0426432	0.00453626	0.00246499
15	0.110146	0.119762	0.00755201
16	0.0228669	0.00478913	0.00293601
17	0.149613	0.00498041	0.0054367
18	0.24135	0.012012	0.127285
19	0.140924	0.0038299	0.0742343
20	0.21435	0.003402	0.121684
21	0.215533	0.0269499	0.0101528
22	0.0928395	0.0273466	0.0201788
23	0.153407	0.0106471	0.0137071
24	0.233347	0.0136527	0.252991
25	0.0855666	0.0411758	0.0370372
26	0.252698	0.0185792	0.0754402
27	0.341474	0.0137167	0.0717631
28	0.0814086	0.00371411	0.012133
29	0.116189	0.0147456	0.0300993
30	0.324726	0.013356	0.0594049
31	0.310123	0.0603042	0.12911
32	0.0560549	0.00832134	0.0335743
33	0.225843	0.0339962	0.0143084
34	0.0247787	0.00431446	0.009585
35	0.214222	0.0252296	0.00984444
36	0.188508	0.0767207	0.214937
37	0.0856573	0.0137637	0.0145028
38	0.0730363	0.0298065	0.0112779
39	0.141231	0.0261435	0.0686472
40	0.0960962	0.0278038	0.0404037
41	0.104174	0.0260425	0.0170678
42	0.189229	0.0182891	0.0501939
43	0.175816	0.019835	0.165968
44	0.151477	0.0369519	0.112266
45	0.109466	0.03548	0.0687346
46	0.184846	0.0279443	0.0820531
47	0.0691346	0.00543903	0.016161
48	0.145387	0.0536323	0.107891
49	0.164244	0.00714972	0.158869
50	0.215398	0.0347835	0.254974
51	0.155708	0.0271121	0.161887
52	0.0577649	0.0283767	0.098633
53	0.187496	0.0469019	0.0918757
54	0.228077	0.00895258	0.0983962
55	0.28653	0.0333942	0.121692
56	0.13249	0.0642653	0.135943
57	0.191093	0.0123759	0.0402556
58	0.201996	0.0239285	0.0577116
59	0.256148	0.0222944	0.203602
60	0.15871	0.0989555	0.292956
61	0.16817	0.0237883	0.118887
62	0.122994	0.0393107	0.0533275
63	0.114671	0.029357	0.0523398
64	0.147779	0.111367	0.126146

## Sheet: Fig4a-c
Fig 4a
Norm heatmap: WA 005_1
	Monkey x scene
	-0.0672451	-0.0586941	-0.0116637	-0.120261	-0.130522	-0.113731	-0.0381717	-0.0586941	-0.122826	-0.0792164
	-0.0381717	-0.0983706	-0.0990058	-0.116157	-0.100594	-0.0894776	-0.0773508	-0.116157	-0.127591	-0.0323082
	0.596555	0.749007	0.648643	0.81761	0.710894	0.556976	0.529857	0.528991	0.586391	0.689831
	-0.150112	-0.113731	-0.174365	-0.167945	-0.101604	-0.167291	-0.101604	-0.20235	-0.142836	-0.137119
	-0.171567	-0.120261	-0.18476	-0.12505	-0.198619	-0.145059	-0.178408	-0.18476	-0.175232	-0.156175
	0.00287294	0.06444	0.110615	0.0772664	0.0541788	-0.113731	-0.0799494	0.0075371	0.0365068	-0.0450125
	-0.133943	-0.151729	-0.20235	-0.156175	-0.186492	-0.171567	-0.162239	-0.156175	-0.178408	-0.167291
	-0.130522	-0.140783	-0.064466	-0.106152	-0.120261	-0.186492	-0.101604	-0.127591	-0.18476	-0.108534
	0.40599	0.423581	0.472186	0.45623	0.644196	0.255127	0.123955	0.235673	0.320236	0.399638
	0.120143	0.0248612	0.0105688	0.0439176	0.104552	0.0856036	0.201566	0.104552	-0.0805846	0.218358
	Eyes x mouth
	-0.146647	-0.156175	0.598021	-0.189524	-0.0894776	-0.125858	-0.162239	-0.150112	0.22582	-0.17285
	-0.162239	-0.133943	0.421871	-0.198619	-0.114489	-0.0894776	-0.167291	-0.145059	0.24401	-0.222873
	-0.0672451	-0.0672451	0.710894	-0.00738823	-0.00738823	-0.101604	-0.192089	-0.133943	0.553245	-0.137985
	-0.178408	-0.162239	0.300447	-0.165703	-0.167291	-0.133943	-0.142836	-0.156175	0.0629741	-0.186492
	-0.189524	-0.156175	0.468357	-0.174365	-0.174365	-0.150112	-0.122826	-0.150112	0.105485	-0.162239
	-0.0288434	-0.0672451	0.669849	-0.0652239	-0.130522	-0.156175	-0.178408	-0.133943	0.382536	-0.101604
	-0.161306	-0.122826	0.310708	-0.145059	-0.167291	-0.0586941	-0.186492	-0.162239	0.0550339	-0.210746
	-0.186492	-0.122826	0.410754	-0.137985	-0.0652239	-0.0894776	-0.186492	-0.127591	0.132848	-0.133943
	-0.0783613	-0.0792164	0.702001	-0.160622	-0.133943	-0.0689553	-0.145059	-0.122826	0.279925	-0.125858
	-0.150112	-0.151045	0.421871	-0.167291	-0.186492	-0.0323082	-0.20064	-0.162239	0.126007	-0.11171
Norm heatmap: part averages:
	WA 005_1		MA 025_2		WA 032_1		WA 038_2		WA 054_1
	Avg eyes	Avg monkey	Avg eyes	Avg monkey	Avg eyes	Avg monkey	Avg eyes	Avg monkey	Avg eyes	Avg monkey
	0.0189922	0.0193303	-0.100963	-0.252463	-0.0815344	-0.0350396	0.142995	-0.0693589	-0.059502	0.0564082
	-0.0162455	0.0813561	0.236945	-0.219353	-0.072774	-0.128195	0.475594	0.278562	-0.152964	-0.154661
	0.237858	0.214348	0.0889205	-0.0522356	-0.091949	-0.122221	0.0379197	-0.0676681	0.0961608	-0.0159106
	-0.0473884	0.06721	0.184195	-0.143284	0.0277861	-0.0952875	-0.0684734	-0.17388	-0.00955974	0.0853664
	0.0641038	-0.132111	0.0842463	-0.0582461	0.328839	0.665667	0.245963	0.08503	-0.0773959	-0.0362257
	0.128001	0.228015	0.000792122	-0.183097	-0.15959	-0.136466	0.0589298	-0.130289	-0.0780598	-0.120221
	0.0559451	-0.0164992	0.322027	0.325502	-0.0894754	-0.0608225	-0.110399	-0.142008	-0.164864	-0.124029
	-0.161335	-0.0720101	0.484586	0.197616	0.227231	0.129243	-0.0314415	-0.128394	-0.0968137	-0.0237134
	0.322275	0.0544876	-0.146358	-0.198037	-0.199348	-0.190974	0.0160832	-0.145985	0.330764	0.320096
	-0.217154	-0.111717	0.210285	0.0100416	-0.126597	-0.0965625	0.176636	0.0686978	-0.209012	-0.159824
Fig 4b	Eyes-selective cells: Responses sorted by eyes-preference
Eyes Responses
	Eye ID #	1	2	3	4	5	6	7	8	9	10	11	12	13	14	15	16	17	18	19	20	21	22	23	24	25	26	27	28	29	30	31	32	33	34	35	36	37	38	39	40	41	42	43	44	45	46	47	48
	1	-0.0517168	-0.373823	-0.228184	0.0615657	0.183795	0.149652	-0.166299	-0.182544	-0.11745	0.10855	0.0529999	-0.165189	0.123812	0.00397518	0.113781	-0.0650214	0.0370448	-0.00294851	-0.0098664	0.00558839	0.0488554	0.0437154	-0.00703218	-0.0574785	0.0713154	-0.139163	0.146692	0.234716	0.122892	0.0293774	-0.0701245	0.0376456	0.177181	-0.130564	-0.0213985	-0.137934	-0.220542	-0.0628529	-0.0308132	-0.0990162	-0.0921949	-0.210984	-0.168462	0.522957	-0.0364534	0.872963	0.148949	0.190265
	2	-0.0413884	-0.26502	-0.426764	0.468503	0.0292718	-0.0883893	0.1816	-0.105419	-0.200498	-0.0135871	-0.0220121	0.0542146	0.487965	0.0551365	-0.287937	-0.457731	-0.0844106	-0.153706	-0.0764168	-0.145501	-0.0786809	-0.16871	-0.142605	-0.0540175	-0.116329	-0.163835	0.0907481	-0.155239	0.152843	-0.197724	0.0827917	-0.137935	-0.128869	0.198098	0.298057	0.0960573	0.323127	0.452859	0.428247	0.250758	0.105286	0.412057	0.275866	0.483383	-0.423874	-0.0982657	0.0801055	0.0318766
	3	0.024736	-0.235758	-0.109598	0.0660091	-0.0144237	0.0847955	-0.150055	0.00626777	0.247441	0.126375	-0.0341637	-0.337615	-0.0500111	-0.0425025	0.28954	-0.279919	-0.217428	-0.248347	-0.0445983	0.120951	0.269868	0.0750195	0.0789327	0.0743436	0.0514157	0.143045	0.265248	0.569669	0.316019	0.293761	0.124653	0.318088	0.326477	-0.00395829	-0.00281074	-0.0269157	-0.13688	-0.170595	-0.105265	-0.0724281	-0.0674642	-0.101586	-0.119321	0.397055	-0.285722	0.308862	0.145956	0.0257238
	4	-0.0877004	-0.16418	-0.272344	-0.0567893	-0.114934	-0.0418871	-0.171042	-0.0612918	-0.073247	-0.114536	0.213486	-0.344843	-0.0170642	0.020102	0.658667	0.0897995	0.102818	0.0374366	0.156847	0.172624	0.40123	0.20527	0.19765	0.259185	0.283696	0.335552	0.0663793	0.355901	0.0219088	0.195135	-0.0080919	0.18534	0.10751	-0.252382	-0.0309854	-0.0961933	0.0220248	-0.10242	-0.0529881	-0.0849986	-0.0907463	-0.160416	-0.145949	0.276392	-0.049604	0.758747	0.118426	0.0386592
	5	-0.045902	0.134961	-0.0775889	0.359047	0.0395237	-0.0593863	-0.11245	-0.350341	-0.151564	-0.0127886	-0.0368614	0.104979	0.79941	0.0645036	-0.321621	-0.093494	0.00119074	-0.0428448	-0.0584768	-0.000475788	-0.180774	-0.139083	-0.138898	-0.0350642	-0.092513	-0.0763687	-0.0621758	-0.0236257	0.0157425	-0.0838114	0.0137541	0.064337	0.0226566	0.0515939	0.0572639	-0.0893459	0.138406	-0.0609397	-0.04559	-0.0600125	-0.110733	-0.0613036	0.00064752	-0.162241	-0.52244	-0.213597	0.0278142	-0.0863967
	6	0.0914484	-0.000753837	0.0405226	0.32087	0.245378	0.0268436	-0.141609	0.0223993	0.337162	0.191059	0.227746	-0.0626288	0.155882	0.0216205	0.0655044	-0.124769	-0.056861	-0.0612097	-0.048416	-0.111337	0.0322822	-0.113176	-0.111799	0.112545	-0.0857398	0.115045	-0.00986264	0.121297	-0.0366354	0.0891996	-0.105743	0.268854	-0.00312463	-0.0786413	-0.133662	-0.0600407	-0.0199337	-0.0596148	-0.00466281	-0.0879845	0.00490637	-0.127357	-0.0844274	0.249297	-0.171258	-0.00464274	0.072678	-0.00208411
	7	-0.000950178	-0.0452733	-0.0963593	0.222652	-0.0601632	0.017634	-0.143964	-0.198127	0.0235604	-0.0257498	-0.0393973	0.00310634	0.0945458	0.0434917	0.0927519	0.052012	-0.036507	-0.0602171	-0.0174612	-0.135186	-0.137736	-0.161907	-0.143155	0.0435641	-0.138735	0.0158636	-0.00483147	0.244045	-0.0592257	0.0180791	-0.0373768	0.130186	-0.0274465	-0.210703	-0.0584838	-0.0149006	-0.068814	-0.0402381	-0.0419141	-0.0511612	-0.0718351	0.0245243	-0.00702981	0.0366052	-0.170388	-0.115627	0.0912636	-0.0658361
	8	0.0680139	-0.0963071	-0.0946068	0.210861	0.0711299	0.250004	0.448728	-0.105615	-0.101037	0.134929	-0.0649127	0.0688415	0.351747	0.00499629	0.195092	-0.0324418	-0.0961233	-0.108319	0.00142865	-0.158381	0.0586016	-0.16856	-0.153657	-0.0815097	-0.136235	-0.111649	0.0707081	0.10978	0.004757	0.155021	0.0380893	-0.0720814	-0.0635019	-0.407596	0.208559	0.0384324	0.225385	0.133431	0.0755061	0.0984624	0.0624091	0.121905	0.130209	0.206781	-0.205367	-0.0961603	-0.0183916	0.0729614
	9	0.147814	0.217807	0.199684	0.580928	0.539771	-0.0581526	-0.132891	-0.198451	-0.0824384	0.17233	-3.05871e-05	0.0929329	0.786985	0.0283878	-0.248211	-0.0453513	-0.05477	-0.0817886	-0.00693859	0.0158107	0.0658631	-0.0299516	-0.0475876	-0.0521397	0.177441	0.00122269	-0.103047	0.261066	-0.00368937	0.0510108	-0.135561	0.138885	-0.00300058	-0.15633	-0.142189	-0.134909	-0.00778322	-0.0887091	-0.051121	-0.119878	-0.120341	-0.169471	-0.16227	-0.218814	-0.594895	-0.273142	0.0972272	-0.109772
	10	-0.0236687	0.125855	-0.0156443	0.503739	0.181132	-0.0796235	-0.14603	-0.203956	-0.0930175	0.0175348	-0.0296234	0.0987837	0.652139	0.0583844	-0.327112	-0.235455	-0.005142	-0.00612444	-0.0684514	-0.099001	-0.0442731	-0.18735	-0.150081	-0.0530546	-0.0360056	-0.0914058	-0.103123	-0.0448137	0.00160645	-0.27134	-0.137927	0.0312952	0.00205625	0.111922	-0.195383	-0.157618	0.0308459	-0.101619	-0.0686343	-0.143892	-0.15046	-0.0617255	-0.127615	-0.200293	-0.481591	-0.270064	0.0904969	-0.165651
Inner face Responses
	Eye ID #	1	2	3	4	5	6	7	8	9	10	11	12	13	14	15	16	17	18	19	20	21	22	23	24	25	26	27	28	29	30	31	32	33	34	35	36	37	38	39	40	41	42	43	44	45	46	47	48
	1	-0.0531983	-0.307628	0.038211	-0.211738	0.0781684	0.0998922	-0.105411	0.000248941	-0.0940141	0.257664	0.0147146	-0.0521318	-0.221262	-0.117452	0.122435	0.122119	0.0739473	0.0911428	-0.0701619	0.0655285	-0.0218679	0.255884	0.155552	-0.106871	0.0283515	-0.125135	0.0760856	0.0418144	0.0853758	0.0173202	-0.0202116	-0.122452	0.248178	-0.122659	0.134272	-0.104844	-0.194743	0.0324296	0.0892311	-0.0537005	-0.0494056	-0.136145	-0.140088	0.258691	0.320709	0.397137	0.116378	0.189679
	2	-0.109724	-0.330754	-0.212569	0.198475	-0.0525466	-0.0799589	0.320069	0.0616185	-0.193329	-0.0302623	-0.0789158	0.0557633	-0.0704952	-0.0167147	-0.313014	-0.304628	-0.109702	-0.088541	-0.0738478	-0.0503474	0.0721531	-0.0641072	0.00686865	-0.061284	-0.0831101	0.0191475	-0.000951242	-0.116419	0.452031	-0.26241	0.353021	-0.20398	-0.100082	0.167632	0.655882	0.526359	0.272718	0.396618	0.225411	0.637812	0.4017	0.600557	0.490645	0.303692	-0.0300899	-0.0887338	-0.136977	0.218077
	3	0.0290963	-0.162334	-0.106918	-0.084749	-0.132979	0.129696	-0.120983	0.0668545	0.226286	-0.0552896	0.0227296	-0.0286427	-0.208141	0.0581772	-0.0733992	-0.174895	-0.117801	-0.126804	-0.0417423	-0.00971922	0.298523	0.241772	0.251915	0.11039	0.147122	0.150827	0.219354	0.457402	0.241338	0.274992	0.287059	0.267129	0.373735	-0.0799509	0.0145792	0.0847005	-0.0633149	-0.169274	-0.132677	0.00656344	0.00698172	-0.0597612	-0.0578196	0.162785	-0.0895799	0.279244	0.0333557	-0.0830841
	4	-0.100816	-0.0600547	-0.156007	-0.144843	-0.10586	-0.0164986	-0.160617	0.0274557	-0.0609852	0.0820968	0.0825624	-0.284012	-0.254033	-0.0545999	0.611193	0.182781	0.0861997	0.0641214	0.0455131	0.176673	0.0600627	0.352362	0.248993	0.127632	0.180892	-0.0558376	-0.0152771	0.380657	-0.0149187	0.163064	0.0590345	-0.0621943	0.197207	-0.481808	-0.0105846	-0.115134	-0.137412	-0.0901452	-0.0384175	-0.0938051	-0.0734902	-0.153291	-0.124759	0.16038	0.178836	0.626475	0.213071	0.11452
	5	-0.0772903	0.104742	0.0832967	0.0213962	-0.0409577	-0.0142476	-0.0313723	-0.0487407	-0.000894151	0.103015	-0.0637868	0.107388	0.192185	0.0431861	-0.272255	0.123923	0.0192083	0.0110735	-0.0666794	-0.033682	-0.235901	0.00695759	0.0361836	-0.0268699	-0.0983205	-0.0799108	-0.0719202	-0.130939	-0.0920846	-0.185757	0.0443545	-0.117676	0.166237	0.120552	0.0919321	-0.002601	0.0462913	-0.124942	-0.102986	0.0248532	-0.0266023	0.0239464	0.0484123	-0.168928	-0.14453	-0.23111	-0.0432998	0.0294522
	6	0.0697187	0.0429177	0.0554906	-0.0569062	0.0293154	0.0265622	-0.133743	0.123723	0.566278	0.148815	0.329132	0.00792463	-0.169068	0.0381618	0.0886672	0.146203	0.0239021	0.0534267	-0.0290264	-0.0618456	-0.108468	0.0268966	-0.0161982	0.163091	-0.0659208	0.0101155	-0.023289	-0.100736	-0.0118974	-0.0460584	-0.0303817	0.0948624	0.0187019	-0.067055	-0.0975832	0.0164008	-0.0967233	-0.0202634	-0.023455	-0.0516318	0.042879	0.0110265	-0.00356155	0.0768214	0.101794	-0.0799668	0.0234186	0.00396174
	7	0.0489293	0.166634	0.0379679	-0.106742	-0.131708	0.0452816	-0.1039	0.0380893	-0.061139	-0.117241	0.0150772	0.0997301	-0.190005	0.0502628	-0.0352885	0.214796	-0.0122054	-0.0353859	0.14982	-0.152488	-0.0861357	-0.0264228	-0.0377037	0.146494	-0.0253868	0.0869272	0.019655	-0.112507	-0.0659382	-0.0199262	0.00730967	0.0946809	-0.111078	0.102897	0.0400119	0.18778	7.14899e-05	-0.115039	-0.0863798	0.115044	0.09478	0.219882	0.175965	-0.215636	0.0211001	-0.180353	0.0191748	-0.0837131
	8	0.164673	0.0601363	0.127433	-0.0733635	-0.0218004	0.152043	0.656178	0.118886	-0.0569061	0.019899	-0.019444	0.0688415	-0.111421	0.0221706	0.162528	0.0755123	0.0329505	-0.00169958	0.332889	-0.0664222	0.308979	0.0146557	-0.0015944	0.00263675	0.0450297	0.185459	0.00816326	-0.11744	0.0530205	0.144594	0.0953366	0.127398	-0.0302372	-0.332366	0.154202	0.375077	0.248881	0.228376	0.188365	0.35104	0.379268	0.361903	0.38553	-0.0407315	0.0483742	-0.144534	-0.103888	0.126839
	9	0.134576	0.184206	0.232203	-0.0253968	0.121901	0.00325156	-0.00560806	0.0057178	-0.003557	0.190046	0.01241	0.129758	0.0856115	0.0288814	-0.206743	0.0966621	0.0112482	0.0246856	0.00800189	0.017499	0.0225432	0.0910333	0.0780187	-0.0757344	0.269536	-0.102993	-0.0678036	-0.207374	-0.071934	0.00309472	-0.062463	0.0504566	0.157012	-0.00688803	-0.112887	-0.0585582	-0.0168323	0.00224772	0.0100845	-0.0436521	0.00731627	-0.0301437	-0.0326116	-0.285006	-0.276994	-0.194925	-0.025111	-0.0405264
	10	-0.0886597	0.25625	0.0524443	0.119335	-0.0415021	-0.0914086	-0.0592609	0.0164439	-0.0445934	0.129732	-0.00337882	0.122944	0.0911392	0.0388828	-0.380803	0.0111016	0.0210229	0.0459388	-0.033442	-0.047264	-0.0506708	-0.0122297	-0.0848345	0.00156788	0.0397108	-0.106424	-0.121144	-0.229592	-0.0647071	-0.324858	-0.110384	0.0453026	0.0341416	0.176637	-0.154069	-0.0999385	-0.0850637	-0.0567088	-0.0623285	-0.0970321	-0.0752746	0.0860429	-0.072968	-0.299685	-0.12448	-0.301951	0.0141461	0.0226279
Head Responses
	Eye ID #	1	2	3	4	5	6	7	8	9	10	11	12	13	14	15	16	17	18	19	20	21	22	23	24	25	26	27	28	29	30	31	32	33	34	35	36	37	38	39	40	41	42	43	44	45	46	47	48
	1	-0.00633941	-0.317874	0.0902592	-0.182925	0.116352	0.204812	-0.0203572	-0.0225889	-0.111179	0.0482649	-0.027894	-0.0158226	-0.215063	-0.0214268	0.170625	0.103696	0.0758493	0.0752545	-0.0679061	0.0112647	0.0330208	0.124934	0.0678865	-0.163942	-0.0370122	-0.157593	0.0842039	0.0394264	0.0247113	0.0628034	0.0125195	-0.17535	0.0979317	-0.320458	0.132369	-0.119643	-0.168939	0.0891497	0.203578	-0.051442	-0.08383	-0.151367	-0.177722	0.253683	0.372591	0.414422	0.225834	0.292177
	2	-0.0732275	-0.168292	-0.257983	0.224207	-0.118623	-0.0925991	0.384025	0.0903097	-0.191417	-0.124406	-0.103501	0.0688415	-0.0991114	0.0508636	-0.374075	-0.29196	-0.021002	0.00142274	-0.0812822	0.106676	0.111103	-0.0414177	0.00491318	-0.0700586	-0.118337	0.00800367	-0.0554775	-0.217843	0.139184	-0.224485	0.20671	-0.279431	-0.178499	0.295228	0.45424	0.330098	0.116829	0.374132	0.188723	0.438403	0.296587	0.40724	0.368809	0.0703026	0.0458224	-0.119144	-0.151328	0.0384251
	3	0.0764156	-0.0215351	0.0910437	-0.14024	-0.107829	0.0370054	-0.103076	0.100088	0.196606	0.116366	0.0214412	-0.0287287	-0.11812	0.0353698	-0.0378429	-0.141101	-0.0530733	-0.0824572	-0.0729867	0.0976916	0.310906	0.206059	0.30094	0.16933	0.337527	0.201908	0.218698	0.308587	0.0898322	0.306739	0.200712	0.241429	0.227404	-0.214561	-0.0253354	-0.0206118	-0.070976	-0.138302	-0.0728543	-0.0381591	0.0650117	-0.0526894	-0.160228	0.00732383	-0.017122	0.0768869	0.243381	-0.0981167
	4	-0.106998	-0.0583012	-0.224119	-0.177463	-0.11781	-0.0451012	-0.162745	0.0765536	-0.0494516	-0.0850055	0.0753892	-0.41944	-0.280544	0.0226253	0.479195	0.156567	0.131294	0.108524	0.144514	0.258648	0.230559	0.322531	0.3108	0.235919	0.164098	0.0652565	0.00114755	0.417064	-0.123172	0.182598	-0.0511833	0.152487	-0.107252	-0.656707	-0.101601	-0.0223692	-0.0129422	0.00905687	-0.011313	-0.0765449	-0.0480972	-0.141124	-0.0951584	0.0640589	0.263091	0.582809	0.0617619	-0.029232
	5	-0.0656068	0.122503	0.0114827	-0.00803587	-0.136815	-0.0240091	0.021899	0.0294452	-0.138662	-0.163603	-0.117515	0.099386	0.159726	0.0644899	-0.328865	0.242834	0.0731066	0.0663165	-0.0194519	-0.105687	-0.247919	0.00869558	0.0524558	-0.0957502	-0.16711	0.0581078	-0.0610182	-0.137535	-0.0720108	-0.188502	0.0661731	-0.268746	-0.0136816	0.145103	0.0109216	0.0460057	0.245879	0.00274949	0.00221846	0.0158869	-0.017122	-0.0543084	0.0757317	-0.281513	-0.0598343	-0.267219	-0.0195511	-0.0477051
	6	0.0372227	-0.0817248	0.0202524	-0.0283909	0.05619	-0.0626004	-0.161814	0.119029	0.536628	0.108242	0.32475	-0.164243	-0.201939	0.0302981	0.236682	0.156753	0.0495992	0.0543161	-0.0582615	-0.222447	-0.206771	-0.0441423	-0.0779055	0.136708	-0.158047	0.0182193	-0.0283667	-0.0571206	-0.0788465	0.00531218	-0.116608	0.016718	-0.0966473	-0.127521	-0.178568	-0.0464911	-0.121004	-0.0989375	-0.103639	-0.0650901	0.0283216	-0.0326026	-0.025634	0.1558	0.101845	-0.0561211	0.0482308	-0.00378406
	7	0.0178983	0.133786	-0.0281386	-0.122835	-0.134876	0.0564418	-0.10439	0.0601426	-0.0666183	-0.203953	-0.00456449	0.0444059	-0.248674	0.068573	-0.0153977	0.177486	0.00817465	0.0119755	0.102998	0.0788135	-0.229255	-0.125572	-0.134982	0.0839622	-0.126432	0.259183	0.0300186	-0.144237	-0.0778309	0.0279998	-0.0122409	-0.0575083	-0.0107812	0.0901773	-0.0533701	0.276064	0.0171681	-0.103587	-0.0934968	0.133216	0.133109	0.165256	0.165775	-0.183898	0.163791	-0.160253	-0.112042	-0.112963
	8	0.128126	-0.0728217	0.195636	-0.173968	-0.0247023	0.0352523	0.726343	0.140102	-0.118944	-0.0434208	-0.0586637	0.0936212	-0.202224	-0.1125	0.453196	-0.0653011	0.0392452	0.0266536	0.245255	-0.130231	0.301437	0.000516943	0.00963608	-0.0768103	-0.094979	-0.0316834	0.045476	-0.0582461	0.0277125	0.193392	0.0133728	0.0387578	-0.0916686	-0.423673	0.0368572	0.122293	0.356461	0.12729	0.0810262	0.131283	0.286509	0.0892004	0.257929	0.174962	0.270838	-0.0408397	-0.120796	0.11307
	9	0.0964124	0.209319	0.194537	-0.115394	0.28951	-0.0708035	-0.094272	0.0651709	-0.12015	-0.0455066	-0.0399491	0.125542	-0.0118567	0.035106	-0.203555	0.0859109	0.0693746	0.0806098	-0.0402927	-0.0528097	-0.0883311	0.152952	0.114519	-0.101962	0.524896	-0.15508	-0.0938354	-0.232862	-0.11885	0.0359595	-0.147595	-0.086398	-0.118965	0.103305	-0.235567	-0.0858149	0.0728725	0.179332	0.182467	-0.0747321	-0.0683148	-0.0789426	-0.0367546	-0.27409	-0.235189	-0.201379	0.102634	-0.0988577
	10	-0.128614	0.270088	-0.0116475	0.0767699	-0.0764539	-0.0843851	-0.133524	0.0173542	0.0105061	-0.0811009	-0.0995116	0.117713	-0.0283417	0.0659505	-0.427333	0.0949261	0.0583594	0.0730658	-0.00653673	0.0387825	0.22527	-0.0973828	-0.133482	-0.0669848	0.22678	-0.0852428	-0.112399	-0.281289	-0.0935007	-0.309672	-0.108838	0.0843309	-0.0517836	0.273729	-0.16404	-0.119847	-0.0760463	-0.108131	-0.106454	-0.128368	-0.100604	0.088	-0.0974348	-0.404839	-0.120143	-0.310993	-0.0838491	-0.144415
Monkey Responses
	Eye ID #	1	2	3	4	5	6	7	8	9	10	11	12	13	14	15	16	17	18	19	20	21	22	23	24	25	26	27	28	29	30	31	32	33	34	35	36	37	38	39	40	41	42	43	44	45	46	47	48
	1	0.0995903	-0.245468	0.137938	-0.159559	0.0949993	0.173996	0.0213357	0.00996605	-0.0598627	0.0445996	-0.0527021	0.00585965	-0.194635	-0.0228501	0.128493	0.112417	0.0751357	0.0927364	-0.0699536	-0.307045	0.194116	0.123545	0.0621255	-0.148199	-0.0608191	-0.132438	0.0228235	-0.0287527	0.0655536	0.0322321	0.0590999	-0.177949	0.191659	-0.252377	0.263443	-0.111093	-0.14692	0.0849	0.135128	-0.0582671	-0.0873507	-0.148311	-0.174788	0.178604	0.327782	0.276962	0.480674	0.33361
	2	0.0195398	-0.094311	-0.232554	0.211825	-0.14604	-0.0916467	0.307088	0.0857079	-0.179162	-0.155771	-0.109732	0.103258	-0.010494	0.0292369	-0.372653	-0.180807	-0.0472611	0.000862256	-0.0655861	0.0436195	0.0541993	-0.0463718	-0.0638558	-0.0438372	-0.101337	0.00104108	-0.0640715	-0.215813	0.13269	-0.276727	0.212534	-0.234353	-0.150925	0.369976	0.494794	0.32164	0.0916372	0.390092	0.162478	0.3996	0.247521	0.356993	0.362676	0.077292	0.0692529	-0.196452	-0.200006	0.0956989
	3	0.153779	0.0567694	0.147766	-0.126299	-0.12567	-0.0108171	-0.12249	0.0980906	0.163243	0.0121058	0.0837998	-0.1115	-0.0886359	0.0349327	-0.0990094	-0.0567608	-0.0460645	-0.0317621	-0.0777229	0.157195	0.249226	0.251153	0.410726	0.210031	0.264139	0.147586	0.125852	0.249432	-0.0289145	0.274194	0.186009	0.238331	0.207295	-0.158405	-0.0783872	-0.00872441	-0.0618564	-0.117624	-0.0803198	-0.0249355	-0.0291917	-0.0158465	-0.178466	-0.133065	-0.026924	-0.0701862	-0.00715102	-0.117592
	4	0.000744789	0.00277876	-0.114757	-0.173816	-0.12877	-0.0434671	-0.169008	0.0933738	-0.0352105	-0.0936748	-0.0286253	-0.380291	-0.268839	-0.0140583	0.484892	0.208458	0.103109	0.0867945	0.162071	0.211843	0.103404	0.246511	0.240303	0.279056	0.0781249	0.235179	0.00430843	0.336411	-0.122923	0.13422	-0.030088	0.0997563	-0.112291	-0.541665	-0.0706865	0.00790889	-0.0454439	-0.111222	-0.0581804	-0.0506767	0.00288926	-0.128974	-0.148278	0.0722654	0.27838	0.476012	0.0552218	-0.0529548
	5	0.00618169	0.148816	0.0512656	-0.00649902	-0.117855	-0.00899896	-0.0177605	-0.0459942	-0.0856001	-0.108561	-0.102495	0.125973	0.229975	0.0433975	-0.336781	0.241483	0.0445811	0.0753649	-0.058516	-0.182021	-0.344661	0.00398371	0.0876689	-0.0982692	-0.22158	0.0382315	-0.0780218	-0.158236	-0.0973429	-0.235222	0.0630639	-0.259443	-0.0187937	0.19951	0.0270465	-0.0118091	0.247229	-0.0497628	-0.0508144	-0.056219	-0.0373087	-0.0983888	0.060456	-0.254495	-0.0927866	-0.267736	0.0259278	0.0068007
	6	0.104561	-0.0205678	0.105866	0.00421761	0.0403243	-0.0690287	-0.173938	0.120895	0.674727	0.137289	0.315772	-0.092571	-0.172336	-2.79405e-05	0.22316	0.154344	0.0494249	0.0488662	-0.0640597	-0.131923	-0.293447	-0.0507035	-0.0778265	0.15868	-0.212001	-0.065016	-0.0362499	-0.0273189	-0.0641832	-0.049666	-0.126553	-0.00672597	-0.113149	-0.142929	-0.188665	-0.10018	-0.142139	-0.0771748	-0.0966108	-0.0793965	-0.0352255	-0.069222	-0.0554859	0.0719778	0.0789147	-0.0543577	-0.101828	0.00783112
	7	0.0894246	0.118036	0.0264079	-0.117931	-0.161003	0.012829	-0.149951	0.0180276	-0.0809736	-0.220143	-0.012847	0.0573981	-0.237546	0.0545637	0.0179779	0.154481	-0.0159368	0.0170785	0.146872	0.0167031	-0.336192	-0.0584738	-0.0497038	0.104978	-0.117314	0.27325	0.0393447	-0.116315	-0.0882256	-0.0475238	-0.0315394	0.027577	-0.0836639	0.110203	-0.0669794	0.189546	-0.0164608	-0.147163	-0.137182	-0.0274485	0.0160951	0.0851067	0.0966683	-0.170215	0.138904	-0.155272	-0.0963646	-0.0974898
	8	0.170722	-0.0267775	0.196363	-0.177281	-0.0772137	0.0564634	0.630602	0.106085	-0.0942414	-0.0766822	-0.0682814	0.0681532	-0.210662	-0.177516	0.361835	-0.0417628	0.040526	0.0643485	0.198037	0.0652858	0.142932	-0.0548368	0.000462246	-0.0820133	-0.194862	-0.101421	0.0218943	-0.0582351	0.049528	0.151464	0.0202378	0.0265725	-0.0974361	-0.298476	0.0108513	0.0323889	0.200763	0.0399287	-0.0101759	0.032966	0.144263	-0.0095947	0.155604	0.108421	0.280018	-0.0990719	-0.220223	0.155581
	9	0.193358	0.210588	0.240615	-0.074647	0.301299	-0.0818961	-0.105038	0.06288	-0.0919877	0.0258441	0.000536559	0.103172	0.0596573	0.0256387	-0.214593	0.113562	0.0886999	0.0965534	-0.0794645	0.0985304	-0.160352	0.133579	0.105834	-0.100093	0.414806	-0.155827	-0.115792	-0.213978	-0.116746	-0.00466277	-0.147612	0.00313519	-0.122947	0.0923825	-0.225078	-0.113554	0.0783925	0.134015	0.107088	-0.127545	-0.087782	-0.125786	-0.0918311	-0.320606	-0.224982	-0.194533	-0.0626387	-0.0858288
	10	-0.0375629	0.250844	-0.0593571	0.0659085	-0.0594418	-0.0891468	-0.117723	0.0564892	0.00810536	-0.0870282	-0.0690983	0.131823	-0.0382256	0.0406788	-0.419814	0.0940289	0.0489017	0.0763931	-0.0149327	0.0155376	0.0486486	-0.0791295	-0.130476	-0.00135759	0.15355	-0.0626648	-0.106149	-0.244343	-0.129007	-0.329461	-0.126586	0.148025	-0.0390269	0.289459	-0.173857	-0.158401	-0.02458	-0.0769102	-0.081331	-0.123298	-0.0967764	0.0553149	-0.109447	-0.345699	-0.107702	-0.285945	-0.166225	-0.14743
Mouth Responses
	Eye ID #	1	2	3	4	5	6	7	8	9	10	11	12	13	14	15	16	17	18	19	20	21	22	23	24	25	26	27	28	29	30	31	32	33	34	35	36	37	38	39	40	41	42	43	44	45	46	47	48
	1	0.0106916	-0.129577	-0.0886173	0.222895	0.0915789	-0.00153177	-0.0641705	-0.13739	-0.0258824	0.151029	-0.0243179	-0.0220176	0.305976	0.0255882	0.0836367	-0.131104	-0.0395777	-0.0669939	-0.0114882	-0.109028	-0.0751156	-0.0536837	-0.0474786	-0.0686882	-0.0461166	-0.0715501	0.0383672	0.149242	0.050896	0.0302981	-0.0397208	-0.039586	-0.0272106	-0.202052	-0.00545172	-0.0910189	0.0608387	-0.0391003	0.00894087	-0.0760546	-0.115229	-0.0494377	-0.0492691	0.348406	-0.253745	0.0946007	0.0855697	0.0290609
	2	0.00170193	-0.0867111	-0.133636	0.319422	0.0628669	0.00811065	-0.0129361	-0.128158	-0.0431973	-0.021772	0.0492899	-0.0264917	0.453402	0.00574988	-0.117346	-0.0759707	-0.0535074	-0.101964	-0.0226828	0.0142243	0.156711	-0.069594	-0.0279743	0.012296	0.0309362	0.197111	0.0584411	0.196446	0.0690945	-0.0314006	0.0430192	0.114136	0.0757881	-0.0986132	0.0903503	0.0156886	0.118988	0.0505933	0.0356545	0.0655133	0.0431392	0.0582782	0.0176346	0.132328	-0.37732	0.0876764	0.0761246	-0.00760106
	3	0.0303537	-0.0912003	-0.0796503	0.361332	0.0486888	-0.0184358	-0.0586169	-0.144512	-0.0485088	-0.0468383	0.00232297	-0.123029	0.3931	0.00854947	-0.0703698	-0.0842663	-0.0452858	-0.0758058	-0.0482151	0.0141156	0.0672497	-0.0379705	-0.0520407	0.0119638	0.0202684	-0.0194429	-0.0265726	0.272112	0.0981853	0.04536	-0.0756595	0.0841696	-0.00557799	-0.0641224	-0.0681007	-0.0941654	0.00100161	-0.0243375	0.0282176	-0.0810716	-0.109749	-0.0586213	-0.090681	0.0984635	-0.365705	0.0553262	0.0593137	-0.0789049
	4	0.0167222	-0.103176	-0.166984	0.328925	0.0986231	0.0300144	-0.089468	-0.159672	-0.0216381	0.14934	0.0636258	-0.0980776	0.403155	0.0313155	-0.041399	-0.145718	-0.100585	-0.126482	-0.0167554	-0.0112014	-0.0946148	-0.109854	-0.136947	0.0205878	-0.0897915	-0.150394	0.0460261	0.208658	0.0572281	0.0279717	-0.028911	-0.0284083	-0.0214142	-0.125303	0.00343351	-0.130155	0.0356364	-0.027153	0.0135561	-0.0582611	-0.109497	-0.0486802	-0.0399637	0.174921	-0.392112	0.0415698	0.0949804	0.0861852
	5	-0.00462273	-0.0573506	-0.098134	0.231587	0.1131	0.0357284	-0.015159	-0.14851	-0.0124917	0.114103	-0.0127207	-0.0254592	0.304723	0.0351738	0.00162364	-0.166853	-0.039412	-0.0517797	-0.00998122	-0.0692472	-0.038389	-0.106493	-0.0971232	-0.00177156	-0.0535466	-0.067213	0.0342543	0.134633	0.0273808	0.021843	-0.0161683	0.0117952	0.100233	-0.1195	-0.0232385	-0.0942033	0.0585776	-0.0561646	-0.0311615	-0.0919248	-0.0984288	-0.0873976	-0.0477972	0.1511	-0.25923	0.101387	0.0875052	-0.0345204
	6	-0.0034654	0.00884216	-0.114677	0.276654	0.132843	0.0445376	-0.0790413	-0.154456	0.0264736	0.0813057	0.0888615	-0.0316541	0.305161	0.0419109	0.0638919	-0.0826701	-0.013753	-0.0277221	-0.0130382	-0.113609	-0.052904	-0.072916	-0.0877542	0.0581577	0.00619784	-0.0612947	0.0265319	0.110686	0.00629082	0.0205287	-0.0579471	0.0937343	0.0652439	-0.079059	-0.0693636	-0.0576997	0.0151717	-0.035584	-0.00090859	-0.0536246	-0.0614796	-0.0528989	-0.0604341	0.0818335	-0.247824	0.0849998	0.105425	-0.0796392
	7	-0.0203906	-0.134435	-0.0757737	0.235169	0.068229	0.0281097	-0.108486	-0.144349	-0.0320628	-0.0826996	0.0293181	-0.0402582	0.3021	0.0411724	0.108633	-0.11966	-0.0515025	-0.0680977	-0.0360015	-0.0772263	0.0336879	-0.0701497	-0.106136	0.0493077	-0.0245584	0.0434266	0.0604976	0.181144	0.0977189	0.0406088	0.00243019	0.16115	0.028933	0.0322006	0.0615272	-0.0165766	-0.00907521	-0.0670432	-0.0419349	-0.0445295	-0.0271581	-0.0431554	0.000363171	0.219952	-0.221544	0.082535	0.128061	0.00634123
	8	0.0489743	-0.0328936	-0.0784879	0.235218	0.1699	-0.0266064	0.0239292	-0.0166487	-0.0323008	-0.014528	0.0944343	-0.0412907	0.279514	0.019405	0.179099	-0.0482263	0.00964765	-0.0389845	-0.00237464	0.0442734	0.360012	0.0668562	0.10656	0.105742	0.162716	0.120497	0.00989815	0.162561	0.0717062	0.0256067	-0.0349166	0.387113	0.107664	-0.0583053	-0.0197359	0.00779777	0.0144474	0.124957	0.117194	0.026603	-0.0176513	0.0369951	-0.0260145	0.124282	-0.224842	0.106487	0.0850448	0.0189654
	9	0.000688854	-0.027648	-0.0747319	0.236394	0.205757	0.0511931	-0.0720837	-0.150406	-0.011757	0.200227	-0.00240389	-0.0523039	0.289217	0.0222857	0.153056	-0.163453	-0.0297882	-0.0921373	-0.000913261	0.0395499	0.0719971	-0.0730785	-0.0732676	-0.00557524	0.0203969	0.0309493	0.0676107	0.112727	-0.0173359	0.0667437	-0.0351546	0.112276	0.0183411	-0.0424123	0.000938503	-0.0323251	-0.00890418	0.0149424	0.00676656	-0.0466132	0.0119473	-0.0325267	-0.0409112	0.1483	-0.260439	0.113805	0.069922	-0.000818684
	10	3.16222e-05	-0.0483421	-0.170191	0.289789	0.108895	0.0503706	-0.0579803	-0.192976	-0.00972437	0.0539489	-0.0211798	-0.0268358	0.349063	0.0269446	-0.13037	-0.174449	-0.0464241	-0.0781018	-0.0108997	-0.0667598	0.00660275	-0.117848	-0.0960688	-0.025647	-0.0481905	0.00621704	0.0416804	0.14459	0.0750536	0.0311486	0.00749184	0.0682361	0.067938	-0.121396	0.00860767	-0.0907096	-0.000845472	-0.0418084	-0.0335603	-0.0101879	-0.0470671	-0.0569123	-0.0712787	0.111537	-0.338832	0.100687	0.0625768	-0.00932229
Outer face Responses
	Eye ID #	1	2	3	4	5	6	7	8	9	10	11	12	13	14	15	16	17	18	19	20	21	22	23	24	25	26	27	28	29	30	31	32	33	34	35	36	37	38	39	40	41	42	43	44	45	46	47	48
	1	0.0190588	0.0203061	0.0484704	-0.00890051	0.00629729	0.0687031	0.0771545	0.0763696	0.0534656	0.150584	-0.000462196	0.0375227	-0.0732754	0.0274533	0.0305301	-0.0231063	-0.0234924	-0.00895976	0.0187946	-0.149263	0.0175341	0.0602607	0.0752974	0.00245916	-0.0201365	0.0921972	0.0141677	-0.00441552	0.05728	-0.0307821	0.0415237	0.0187259	0.108064	-0.165921	0.063101	0.0859156	-0.0294279	0.0255951	0.0235093	0.0878597	0.0561223	0.126203	0.0556261	0.0108394	0.0657548	0.0312179	0.122279	0.0553744
	2	0.0314465	0.0830998	-0.089009	-0.00509245	-0.0603477	0.11876	0.0883886	0.0320166	0.0642446	0.0556363	0.034307	0.0597785	-0.116022	0.0436407	-0.0769465	0.0262303	0.0430486	0.0334421	0.0286258	0.00879705	0.0677252	0.0950882	0.0614178	-0.013766	-0.0550379	-0.0385641	-0.00367749	-0.0494408	-0.00306816	-0.121435	0.0258727	-0.0159564	0.145035	0.0348552	0.0379802	-0.0264893	-0.106546	0.0264025	-0.000721856	-0.0083702	-0.000690742	0.0178528	0.0273731	-0.139702	-0.00705956	0.0270145	0.0697819	0.00524979
	3	0.042049	0.0356761	0.176263	0.0377479	-0.0573257	-0.0189282	-0.063745	0.0770306	-0.0113783	0.159814	0.167539	0.0227523	0.0444259	0.0024926	0.0228692	0.0257406	0.0148028	0.0280264	-0.021695	0.150795	-0.0764444	0.125405	0.0910509	0.172011	0.198663	-0.10334	-0.00584217	-0.0229735	0.0744531	-0.015902	0.119566	0.0784409	0.107113	-0.0664171	0.13739	0.0801681	0.00141466	0.0407779	-0.0117054	0.11403	0.146758	0.188677	0.054167	-0.0159531	0.00658711	-0.0486778	0.136344	0.101267
	4	-0.000165989	-0.0161074	0.0439933	-0.0642412	0.0631331	-0.0149619	-0.101077	0.0144259	0.0259226	0.106798	0.111498	-0.0226199	-0.151748	0.0031729	-0.0292327	0.0518736	-0.0150446	-0.0225245	0.0643812	0.0249664	0.348794	0.123072	0.110466	0.163004	0.131266	0.0426793	0.0569408	0.0235973	-0.0147425	0.0124993	0.0284504	0.243801	-0.0986996	-0.227898	0.062498	0.0974488	-0.0186917	0.057087	0.0512864	0.0466865	0.0531743	0.100997	0.0250875	-0.0229599	0.0292409	0.0821685	-0.0862474	0.0775003
	5	-0.006781	0.00939954	-0.00499386	-0.0178626	-0.111458	0.0330229	0.106892	0.0598367	-0.0263475	-0.013026	0.0132986	0.0412224	-0.0648208	0.0234856	-0.131532	0.10155	0.0196753	0.0229699	0.00164393	-0.0335879	0.0226206	0.119361	0.0661099	0.00303919	-0.0060543	0.0648592	-0.000731207	-0.0121142	0.0287385	-0.0182365	0.284246	-0.11531	0.144195	-0.0210964	0.156214	0.211264	0.190524	0.0844324	0.0827924	0.157094	0.139609	0.0970021	0.117724	-0.0733919	-0.00498785	-0.0450782	0.0299642	0.0688023
	6	-0.00569056	-0.0702231	-0.00579066	0.00280775	-0.0210222	-0.0207652	0.0363165	-0.0308396	0.0382233	0.0338927	-0.0270394	-0.0085952	-0.0341675	0.0306317	0.0350351	0.0454025	-0.0206342	-0.0212756	0.0103611	-0.0682143	-0.0574322	0.0954778	0.0873124	-0.0308554	0.0363583	0.0346158	-0.00773507	-0.0208882	0.0742301	-0.0244877	-0.00246199	-0.00989109	0.0577659	-0.00932493	0.0221114	0.0755326	-0.0306223	-0.0279544	-0.0088147	0.0724709	0.0786709	0.095444	0.0623913	0.15808	-0.0894278	0.0105876	-0.0105753	0.0326095
	7	0.0191384	-0.0950251	-0.0277718	-0.0721804	-0.0688136	0.0616796	0.064497	0.0658645	0.0260323	-0.00484548	0.0160489	-0.0126563	-0.150544	0.0436445	-0.0369817	0.0719829	-0.000346129	-0.00557315	0.0333496	-0.0652593	-0.0574462	0.089342	0.0364058	0.00135024	-0.0126473	0.0201556	-0.0219803	0.000617948	0.106144	-0.000209932	0.0109821	-0.0737491	0.353929	-0.0413979	0.00598891	0.129077	0.0578302	-0.00734473	0.0171031	0.138026	0.0585717	0.0749904	0.0579421	0.0669553	0.0395074	0.0397796	-0.0600346	0.0228313
	8	-0.000490741	-0.0970452	0.0509956	-0.0927835	-0.0171475	-0.0135442	0.0158333	0.0524654	-0.0379842	0.162149	0.0364424	0.0244445	-0.0732665	-0.0849938	0.0506084	-0.00967831	-0.0257242	-0.0154504	-0.0017575	0.0522939	0.00723351	0.0707127	0.0491268	0.0131498	-0.00123906	-0.138919	0.0215261	0.0379531	0.194018	-0.0100835	0.00802163	0.0436515	0.0570791	0.0134	0.010912	-0.0490338	-0.0438677	-0.074897	-0.0639414	0.0100036	0.0141926	-0.0285038	-0.000607812	0.13712	0.0541448	0.0430394	-0.0402623	0.085291
	9	-0.0377224	0.0100172	-0.026186	-0.0687228	0.00256784	-0.00986472	0.00320757	0.028898	-0.0217202	0.021965	-0.0193393	0.0478476	-0.105176	-0.0372048	-0.0463168	0.0558247	0.0292125	0.0165171	0.0234734	-0.0104426	-0.070797	0.0968167	0.0647741	-0.0325143	0.143312	-0.0717989	-0.00572853	-0.0257373	-0.0205407	0.000933492	-0.000135841	-0.0617996	-0.00276434	-0.0306788	0.0786481	0.0711983	-0.0354253	0.00645627	0.0166117	0.0814683	0.0606957	0.100365	0.0818275	-0.0478601	-0.0469834	-0.0431202	0.0368624	0.0194406
	10	-0.0435372	0.0740181	-0.014419	-0.0753055	-0.0338522	0.0505113	0.0278843	0.0342294	0.166689	0.0555081	-0.0211924	0.0378668	-0.130894	0.0386328	-0.114713	0.147755	0.00727329	0.0107865	0.0641471	-0.0721539	0.0574298	0.0112656	-0.00476098	0.00317457	0.0234202	0.08029	-0.0240676	-0.0617325	0.0137734	-0.0282414	0.10661	0.065615	0.0820992	-0.00853072	0.140912	0.134159	-0.0113149	-0.0472576	-0.0392721	0.0962222	0.101048	0.15099	0.187215	-0.120745	-0.0416364	-0.0156488	-0.0878438	0.0294663
Body Responses
	Eye ID #	1	2	3	4	5	6	7	8	9	10	11	12	13	14	15	16	17	18	19	20	21	22	23	24	25	26	27	28	29	30	31	32	33	34	35	36	37	38	39	40	41	42	43	44	45	46	47	48
	1	0.0170507	-0.0725054	-0.0219258	-0.0358057	-0.00777354	-0.00662894	0.0724853	0.0886345	-0.0101451	-0.0198559	-0.0262096	-0.0300194	-0.112292	0.0217788	0.00919355	0.0320621	0.0416858	0.0553821	0.0378398	-0.251693	0.027944	0.0431123	0.0176353	-0.0156622	0.0595998	0.0473359	0.0170535	-0.0301934	-0.000507733	0.002174	-0.0211065	-0.0412545	-0.0495072	-0.10605	-0.0431592	0.0622324	0.0271387	0.0388159	0.0662844	0.0423803	0.114134	0.0787464	0.0650339	-0.0191714	0.065003	0.00386634	0.269634	-0.0407384
	2	-0.0221297	-0.0159011	-0.00495378	-0.0770162	-0.0365489	-0.0378937	0.0270128	0.0660267	-0.0278316	-0.0600057	0.0215366	0.00207385	-0.148301	0.02624	-0.0175047	0.0576423	0.0461396	0.0621156	0.00784402	0.0447995	0.0543328	0.0493509	0.0483878	0.0319373	0.0547435	-0.00723139	0.0193596	-0.0280873	-0.0304069	0.00898101	0.00894256	-0.0231398	-0.0266327	-0.0866092	-0.00226797	0.0289632	0.039729	0.0452864	0.0202969	0.00519532	0.0313839	0.000595443	-0.00768402	-0.0426995	0.0935145	-0.0243652	-0.0337636	-0.00460956
	3	0.00396342	-0.00656868	0.044548	-0.0451436	-0.0409968	0.00334896	0.0226927	0.065126	-0.0113714	-0.0582614	0.0421052	-0.0326866	-0.109959	0.0227057	-0.0234622	0.0835225	0.055468	0.0396948	0.00906394	0.0372837	0.0728224	0.055354	0.0858712	0.016517	0.0850468	-0.00365139	0.0181029	-0.0378316	0.00702664	-0.00474194	-0.00118025	-0.0204018	-0.0522638	-0.0623132	-0.0355577	0.013921	0.0435965	0.038321	0.0377049	0.0057204	0.0121871	0.0261384	-0.00132367	-0.0422638	0.104391	-0.0235636	-0.0682635	-0.0121949
	4	0.00282486	0.023899	0.0117778	-0.0533729	-0.0136197	0.00930107	0.052527	0.0845462	0.0434379	-0.0178017	-0.0359858	0.00482716	-0.118469	0.0268203	0.00139822	0.0605376	0.0352818	0.0142968	0.0141733	0.0297965	0.0277784	0.0380747	0.0343367	-0.0158888	0.0589196	0.0609821	0.000432437	-0.0512586	-0.0267174	-0.0164583	0.0115369	-0.0502762	-0.0409942	-0.0801005	-0.029712	0.0312659	0.069156	0.0617229	0.0260038	0.0500521	0.106209	0.0435553	0.0695162	-0.054384	0.0434401	-0.0234069	0.0338615	-0.0462573
	5	-0.00487241	-0.00069358	0.0420916	-0.0768952	-0.0238151	0.00510213	0.0299424	0.0531837	-0.00695448	-0.055955	-0.021079	0.0115383	-0.12297	0.0160907	-0.00863329	0.0714772	0.0447142	0.0501467	0.0219664	-0.0339209	0.0656108	0.0676363	0.0502617	0.00597771	0.036796	0.0279067	-0.00699615	-0.0516221	-0.0292729	0.0272151	0.0141047	-0.0299883	-0.0111969	-0.0557142	0.00380113	0.0470724	0.0721357	0.0317763	0.0212594	0.0510041	0.0430752	0.0217124	0.0431713	-0.0481634	0.0970296	-0.0280776	0.195221	0.0275933
	6	0.00404371	0.0144823	-0.0371171	-0.0774872	-0.0294757	0.0134675	0.0238397	0.0643448	-0.00848295	-0.0480763	-0.00913323	-0.00171194	-0.117906	0.0179116	0.000261931	0.0434278	0.0416179	0.0446644	0.00280167	0.0718316	0.0374754	0.0601795	0.0516626	-0.01146	0.0745599	0.0160333	0.00380066	-0.0429073	-0.0226134	0.0143273	-0.0115895	-0.0254657	-0.0347841	-0.0813772	-0.00440715	0.0633794	0.0302811	0.0308913	0.00936979	0.0179922	0.0194329	0.0113618	0.0342291	-0.0294023	0.0696124	0.0131294	-0.0730635	0.015831
	7	-0.0178413	-0.0119994	0.023459	-0.0552797	-0.0385187	-0.0193881	0.0449211	0.0553079	-0.0252137	-0.0726489	-0.00401408	0.0154962	-0.120027	0.0252302	-0.0231194	0.0611143	0.0445954	0.0235376	0.0187372	-0.0404722	0.0330803	0.0412145	0.0666479	-0.0232715	0.0583623	0.0332158	0.00702501	-0.0183832	-0.0604511	0.0239163	0.0117594	-0.0472578	-0.0138425	-0.101063	0.00461058	0.00848373	0.00864046	0.00982097	0.0193855	-0.0029262	0.0185977	0.0272524	-0.000736538	-0.0402037	0.0700165	-0.010231	0.00764707	-0.0165004
	8	-0.0208649	0.0335326	-0.00085122	-0.0883604	-0.0210692	-0.00972404	0.0217477	0.0698036	-0.00355258	-0.0370685	-0.00745033	-0.029245	-0.141666	0.0297945	-0.0296015	0.0598954	0.055767	0.0539471	-0.00699431	0.0622739	0.0193089	0.0348657	0.0517054	0.00438136	0.032504	-0.0169774	-0.0293248	-0.0579651	-0.0640722	0.00642308	0.0274761	-0.0305908	-0.0368058	-0.0624595	0.0140465	0.0296673	-0.0140002	0.0198548	0.0147036	0.0162314	0.022591	-0.0188483	0.0123097	-0.0667167	0.111272	-0.0156464	-0.0320391	-0.00712989
	9	0.0295342	0.0296536	0.0287956	-0.0651832	-0.012105	-0.00391261	0.017619	0.0443505	0.00139741	-0.0438257	0.00873053	-0.00412108	-0.109883	0.022506	0.0222011	0.0225897	0.0260776	0.0228816	0.0412699	0.160443	0.0295399	0.0769135	0.0733455	0.0239657	0.0507993	0.00342749	-0.00319813	-0.0128878	-0.0620782	-0.00391259	-0.00210808	-0.0135281	-0.0487893	-0.107682	-0.0457716	0.0396143	0.0321488	0.0363171	0.0333061	0.0372928	0.0723038	0.0110642	0.00465486	-0.0220618	0.0655324	0.0186317	-0.0701585	0.00190382
	10	-0.0164181	0.0212477	-0.00450142	-0.0737293	-0.0311343	0.000340441	0.0392997	0.0842824	-0.0039652	-0.0606247	0.0014804	-0.0148762	-0.144674	0.0302717	0.0218952	0.0275414	0.0395799	0.0490144	-0.000652392	0.000359306	0.0721269	0.0404721	0.034926	0.0339142	0.0400522	0.020037	0.00219271	-0.0329191	0.00632191	0.03422	0.0251873	-0.0518089	-0.0291262	-0.0920086	0.0143236	0.0350843	0.0504759	0.0199461	0.0219421	0.0615101	0.0516555	0.0370834	0.0561426	-0.0531438	0.0658792	0.00783295	-0.0348003	-0.00929986
Scene Responses
	Eye ID #	1	2	3	4	5	6	7	8	9	10	11	12	13	14	15	16	17	18	19	20	21	22	23	24	25	26	27	28	29	30	31	32	33	34	35	36	37	38	39	40	41	42	43	44	45	46	47	48
	1	0.0808202	0.0481946	0.0753442	-0.0464188	-0.0124743	0.00746133	0.0457709	0.0592699	0.020054	-0.0147903	-0.026661	0.0302952	-0.0677613	0.000327134	-0.0266192	0.0877225	0.0196883	0.060754	0.00549957	0.104665	-0.0581089	-0.0335514	-0.00452876	0.00260632	-0.0190155	-0.0198889	-0.0123042	-0.0276346	-0.0932167	-0.0476927	-0.00981375	-0.0926637	-0.0607885	-0.00163755	-0.0389576	-0.00923751	-0.0133451	0.0144276	-0.0403388	-0.0239618	-0.0365842	-0.0230445	-0.0500238	-0.0716194	0.0620589	-0.0814426	-0.089327	-0.0206585
	2	0.0692587	-0.0414623	0.0642813	-0.0686182	-0.00399816	-0.0233165	-0.0234125	0.0520047	0.0307964	0.0146941	0.0477134	-0.0344074	-0.125118	-0.0171952	-0.0106804	0.0522993	0.0319906	0.0609392	0.0192003	-0.107079	-0.0553082	0.0549079	0.0651	0.0769999	0.020275	-0.0237151	-0.0284608	-0.0521161	0.00346373	-0.0225389	0.0109079	0.0492747	-0.014558	-0.03825	0.0231548	0.0582482	0.0994045	0.0404273	0.0164666	0.022263	0.0578037	0.0301701	0.030307	-0.0528075	0.1016	-0.0465131	0.091552	0.0761755
	3	0.0761708	0.0851808	0.033616	-0.0392555	-0.0787777	-0.00772196	-0.0239151	0.0454477	0.00329956	-0.0954504	-0.0231786	-0.0110043	-0.0829817	0.010431	-0.0302196	0.107211	0.0297955	0.0431523	0.00224166	-0.00742664	-0.095546	0.0209759	0.0437399	-0.010693	0.00172389	-0.0432234	-0.0366561	-0.0405587	-0.0749669	-0.0259646	-0.00930407	0.0184139	-0.03688	-0.0653168	-0.0553986	-0.0522832	-0.0453853	0.0165014	-0.0154084	-0.0415606	-0.0546114	-0.0221231	-0.043337	-0.118742	0.0432032	-0.0598879	-0.0638165	-0.0337156
	4	0.083541	0.0347981	0.059934	-0.0476123	-0.0373406	-0.00807909	-0.00865208	0.0470252	0.0692512	-0.129294	0.0105279	0.0268536	-0.0785381	0.0395296	-0.0455301	0.06343	0.0215559	0.0338949	0.000294843	0.235705	0.0204733	0.0346684	0.0318255	-0.0237916	-0.0351674	0.0167813	-0.00838164	-0.0949635	-0.0250074	-0.0355123	0.0703021	-0.0312746	-0.00105846	-0.0433066	0.101585	0.0176726	0.00576146	0.0311467	-0.021169	0.015304	0.0598463	0.0232711	-0.00363938	-0.0644389	0.0407983	-0.0452901	-0.0987944	0.0945682
	5	0.0739962	0.0549301	0.0650559	-0.0535513	-0.0441237	-0.0180732	-0.00662852	0.0723249	0.02805	-0.070367	-0.0174594	-0.0330308	-0.0748702	0.0223037	-0.0160821	0.0843072	0.0353006	0.0525909	0.0344288	0.0847517	-0.0918428	0.0237881	0.0439232	-0.00159616	-0.0573454	-0.0335273	-0.006481	-0.0654991	-0.0462738	-0.0474643	-0.00707214	-0.0159101	-0.0480922	-0.0384635	-0.049799	-0.0361147	-0.0305423	-0.0315076	-0.0326107	-0.0319432	-0.0285808	-0.0476922	-0.0370133	-0.0910938	0.0692391	-0.083856	-0.0234962	-0.0563711
	6	0.0867909	0.0264147	0.0358902	-0.0727828	-0.0139315	-0.00891239	0.033584	0.0827756	0.00651983	-0.0166844	-0.0410202	0.0327044	-0.113158	-0.0210516	-0.0161775	0.0932978	0.045954	0.0620809	-0.000207479	-0.0968081	-0.00494734	0.0542174	0.0796122	0.0531359	0.0126775	0.0703626	-0.0217741	-0.0605301	-0.0576425	-0.0168378	-0.0109813	-0.0257917	-0.0430374	-0.0314747	-0.00761425	0.0437684	0.072894	0.00542879	-0.0106625	-0.0123311	0.034938	0.00893186	0.0382893	-0.0450774	0.0988404	-0.0591617	-0.053374	0.00797359
	7	0.105386	0.0420666	0.0349741	-0.0666401	-0.0101286	-0.0312166	0.0174901	0.0596684	0.0136843	-0.0367278	-0.00954965	-0.00833708	-0.118606	-0.019925	-0.0192643	0.0643475	0.0424878	0.0463242	0.00991071	0.00743416	0.00946617	0.109099	0.109822	0.0855317	0.0112676	0.0608359	-0.0170307	-0.0222436	-0.0277227	-0.0122975	0.0352116	0.0089194	-0.0269359	-0.0518615	0.0552975	0.0462715	0.0726008	-0.00932002	0.0099421	0.0230371	0.048212	-0.00748452	0.0417145	-0.0446213	0.0709827	-0.038246	-0.0295616	0.0444122
	8	0.0812826	0.0487928	0.0570194	-0.0569301	-0.0790535	-0.0235546	0.0391816	0.0658331	0.0349533	-0.0696739	-0.00787565	0.0199703	-0.091744	0.00123211	-0.00693305	0.0840671	0.0405442	0.0647427	-0.0146887	0.0150899	-0.00170977	0.0903313	0.0994751	0.0470695	0.036955	0.0640646	-0.0169588	-0.0222747	-0.0105916	-0.0651405	0.0365235	-0.0393214	-0.0298141	-0.0354121	-0.000988254	-0.0300496	0.00271968	-0.0117287	-0.0025604	-0.0363886	-0.0518461	-0.0275142	-0.0270764	-0.0589759	0.0952854	-0.0566877	-0.0816647	-0.00737955
	9	0.0638702	-0.00980429	0.034582	-0.0357624	-0.0608387	-0.0356969	0.00582447	0.0442018	0.00568538	-0.0382423	0.0394337	0.00172969	-0.0866101	-0.0215467	-0.0101219	0.0681074	0.0364512	0.0452141	0.0173451	-0.191531	-0.0122139	0.10054	0.0954073	0.0746867	0.062549	0.0301636	-0.0115341	-0.0314176	-0.00277859	-0.0321266	-0.00785672	0.0234144	-0.0340843	0.00472334	-0.000312885	-0.0150139	-0.00897701	0.0194674	-0.00492286	0.0136627	0.0158553	-0.00574387	-0.0239427	-0.044955	0.0655418	-0.0324377	0.0929998	0.0158161
	10	0.0792213	0.111596	0.0388563	-0.0665093	-0.0387045	-0.00260315	0.0238743	0.07697	0.00674238	-0.0654849	-0.0156034	-0.0134995	-0.0923535	0.019891	-0.0448631	0.0946552	0.037348	0.0575425	0.00272034	-0.0570769	-0.0523879	0.0142806	0.0208814	-0.024973	-0.0312129	0.0560677	-0.0264795	-0.0599105	-0.0648349	-0.0455769	-0.0293502	-0.0301348	-0.0440299	-0.0313223	-0.0344843	0.0244598	0.0254917	-0.00576338	-0.00865613	-0.0433014	-0.00789985	-0.0274789	-0.00817051	-0.12319	0.0733068	-0.067058	-0.0371308	-0.0225937
Fig 4c	Eyes-selective cells : Responses sorted by eyes-preference: Correlation matrix
	eye	in	head	monkey	mouth	out	body	scene
eye	1	0.811223	0.79889	0.778829	0.127641	0.0708369	-0.0871501	-0.0314415
in	0.811223	1	0.854812	0.82942	0.305412	-0.0429349	-0.127028	-0.0135014
head	0.79889	0.854812	1	0.946772	0.239904	0.234388	-0.112509	-0.0345375
monkey	0.778829	0.82942	0.946772	1	0.243203	0.228905	-0.0364566	-0.0427571
mouth	0.127641	0.305412	0.239904	0.243203	1	-0.0427982	0.0542861	0.122
out	0.0708369	-0.0429349	0.234388	0.228905	-0.0427982	1	0.0875605	-0.0726572
body	-0.0871501	-0.127028	-0.112509	-0.0364566	0.0542861	0.0875605	1	0.0235515
scene	-0.0314415	-0.0135014	-0.0345375	-0.0427571	0.122	-0.0726572	0.0235515	1

## Sheet: Fig4d-f
Fig 4d-e
WA 057_1 : heatmaps and scatter plots
eyes x mouth	combined	1	2	3	4	5	6	7	8	9	10
	1	2.37915	0.18315	15.7051	10.9127	7.7417	6.99134	-0.122655	7.9372	23.2973	-0.489164
	2	0.297619	8.12075	17.2727	11.9408	6.71672	2.54149	5.16414	6.70815	29.3661	1.08745
	3	11.5963	1.32937	19.4596	12.5015	5.38182	9.95671	3.73626	4.11117	24.9874	1.50433
	4	10.6331	3.01546	21.9017	21.3069	8.74278	13.1944	7.43819	6.74423	27.0748	6.18584
	5	2.83333	2.87374	16.8579	11.9671	6.45382	12.6804	5.41667	5.49784	30.4396	-9.65523
	6	8.28505	3.80328	20.0715	13.3668	-2.97009	12.9915	4.48413	3.71392	24.9462	4.71992
	7	8.32875	2.32864	20.965	14.3488	10.5527	15.4476	6.23196	4.40909	20.6159	0.225469
	8	3.34235	0.286797	9.94544	4.68975	2.51748	13.2202	-0.867466	3.31478	30.3785	2.38858
	9	7.48377	2.83883	31.5043	19.2208	13.2112	17.7185	3.51216	7.1746	29.5726	3.45821
	10	5.33911	-0.3131	22.4441	9.36203	9.94724	11.0906	6.26082	7.61905	20.9661	-2.00397
monkey x scene	combined	1	2	3	4	5	6	7	8	9	10
	1	8.69615	-0.940865	7.18675	5.67002	1.45022	1.49295	6.21939	8.42005	8.84425	9.03097
	2	10.2316	7.56751	7.4093	8.40271	4.84989	4.26304	9.45887	5.18939	9.58639	6.36282
	3	16.216	20.6125	11.6071	24.0476	26.8506	19.4353	23.6416	15.3175	19.3651	18.1783
	4	15.4091	16.9827	19.2437	20.7034	18.6075	15.4354	14.05	13.7347	17.906	14.6272
	5	10.6443	8.94879	8.93707	10.8766	10.9181	7.75794	10.882	9.36295	6.95862	10.9942
	6	11.6476	17.2178	20.5272	13.3748	23.4559	12.704	13.7483	13.7078	16.0645	10.625
	7	4.16743	0.998557	3.16697	6.124	-0.990578	7.11626	0.59833	4.27644	8.76899	1.40873
	8	5.3181	2.76709	1.07486	0.551358	6.55372	-0.868079	5.43965	-0.831787	2.26941	-0.548992
	9	30.7829	30.6563	33.363	34.1126	39.7835	33.2067	23.7387	33.3387	38.1881	26.5655
	10	4.14719	-4.08926	3.73866	3.13492	4.03097	-4.27721	-1.62171	-2.85895	2.17996	-1.63672
	parts average	1	2	3	4	5	6	7	8	9	10
	mouth	7.45358	8.9216	9.45644	12.6238	8.5365	9.34121	10.3454	6.92164	13.5695	9.0712
	eyes	6.05186	2.44669	19.6127	12.9617	6.82954	11.5833	4.12542	5.723	26.1644	0.742145
	monkey	5.60699	7.33215	19.5272	16.67	9.62806	15.3073	3.56351	2.17253	32.3736	0.274785
Fig 4f : regression coefficients
Eye-sel cells	Eye vs. monkey	1.16367	0.999692	0.836124	0.521277	0.482315	0.808221	1.27586	1.10149	1.21269	0.808277	1.27542	1.2819	1.6397	0.827528	1.70581	1.79614	1.4888	0.442913	1.05188	1.01497	0.770884	2.19484	0.144783	0.0239503	0.302637	0.462913	0.56237	0.550251	0.908881	0.81418	0.956663	1.01081	0.808563	0.667098	0.649092	0.727896	0.698941	0.597123	0.633796	0.650329	1.04746	0.609387	0.492107	0.869257	0.570681	0.813626	0.484444	0.846816
	Mth vs. monkey	0.115052	0.00987733	0.17569	-0.209405	0.0951239	-0.0507625	-0.12255	0.109788	0.183014	0.153128	0.00842275	0.257455	0.186461	0.221364	-0.000489666	0.0138253	0.107246	0.0542054	0.169624	0.0408008	0.088069	-0.0260363	0.0158993	0.159101	-0.0532957	0.105887	0.0735096	0.196179	0.220203	0.144228	0.259578	0.240989	0.0126926	-0.0297514	0.00868222	0.298094	0.299402	0.0960782	0.0173187	0.198169	0.359978	0.0762035	-0.0541557	0.175097	0.194028	0.18599	0.240653	-0.238146
Mth-sel cells	Mth vs. monkey	0.915103	0.453475	0.881451	0.635741	0.766321	0.842221	0.747692	0.920871	0.871843	0.747162	0.791998	0.91442	0.94727	1.0477	0.750961	0.854405	0.933289	0.736895	0.75381	0.554269	0.395847	0.633913	0.181744
	Eye vs. monkey	0.0351773	0.290268	0.0626747	0.0868813	0.0601134	0.0231041	0.020379	0.0578576	0.0745514	0.0742557	0.049135	-0.0048094	0.03214	-0.0198582	0.0306007	0.0309901	0.0160941	0.0843339	0.0416987	0.185047	0.499888	0.0618888	0.140332
Out-sel cells	Out vs. monkey	1.13096	1.26981	1.12588	1.21732	1.66348	1.42318	0.793415	0.666669	1.29206	1.10963	0.355869	0.397191	0.375891	0.503922	0.441891	0.611032	1.8351	0.476364	0.872054	0.820806	1.12179	0.701665	0.845052	0.628139	0.576815	0.656029	0.691323	0.65397	0.932362	0.718424	0.5983	0.46769	0.888751	0.761508	1.26171	0.566131	0.731819	0.408059	0.845095	0.87521	0.553595	1.21721	0.849068	1.12706	1.29402	1.57739	0.52588	0.975488
	In vs. monkey	0.345536	0.297852	0.565912	0.421257	0.228266	0.281218	0.201727	0.648698	0.245067	0.094279	0.300266	0.177147	0.283883	0.412905	0.513934	0.394887	-0.0521203	-0.0340022	0.102082	0.310349	-0.0315994	0.415677	0.340807	0.0547705	0.137143	0.256268	0.155684	0.179232	0.0487996	0.278454	0.195617	0.188985	-0.0745718	0.110248	-0.0548276	0.382107	-0.250543	-0.0224271	0.472903	0.334167	0.398143	0.383942	0.441019	0.30794	0.355773	-0.00527937	-0.123349	0.582372
[truncated: 16 more columns]

## Sheet: Fig5
Cell WA-057_1
Fig 5b : eyes x image context raster plots
stimulus
eyes 9 x image context 1	Trial	spike times (ms relative to stimulus onset)
	1	-139	-33	113	122	134	154	198	230	288	296	350	426	494	516	582	617	682
	2	-104	-96	112	128	134	160	165	176	178	195	225	238	261	273	278	297	310	320	333	401	404	415	435	459	476	517	553	562	579
	3	-30	150	186	216	224	247	292	309	320	329	362	365	419	437	531	547	569	647
	4	-182	-162	-134	-83	-59	-47	122	132	141	163	178	184	197	204	222	237	245	248	285	288	342	390	415	431	454	628
	5	-163	-50	-21	58	68	75	118	128	129	146	161	208	268	275	282	285	292	328	346	355	373	401	486
	6	37	156	182	198	227	256	312	320	388	391	407	411	430	441	463	476	554
	7	-6	91	136	145	151	168	282	361	364	393	411	438	442	457	465
	8	135	174	188	193	209	223	248	385	420	466	561
eyes 9 x image context 2	Trial	spike times (ms relative to stimulus onset)
	1	-149	22	55	97	109	119	127	155	244	258	430	549	655	691
	2	-127	-123	-36	3	32	54	96	121	130	138	142	215	363	389	394	456
	3	-69	108	111	136	147	153	176	179	283	401	418	459	518	557	576	626	680
	4	-188	-129	78	109	171	184	195	204	239	263	328	339	424	450	456	486	512	542	672
	5	65	103	117	139	141	165	172	217	256	270	279	295	333	335	348	389	399	419	432	443	527
	6	85	122	171	230	234	312	348	350	428	438	634
	7	-102	141	175	229	248	269	322	424	548	568	688
	8	-91	116	129	132	137	141	144	146	174	196	250	300	326	332	376	453	470	484	530
eyes 9 x image context 3	Trial	spike times (ms relative to stimulus onset)
	1	-75	103	127	136	142	148	174	263	276	353	398	482	520	532	678
	2	-11	64	111	135	147	193	294	311	355	401
	3	100	121	127	130	136	191	266	300	310	316	334	396	463	542
	4	-114	149	167	182	192	216	232	294	327	346	355	361	403	480	489	496	582
	5	-178	104	113	129	171	183	308	368	391	623	647	669
	6	-180	-107	-95	-93	-20	9	34	41	56	77	92	101	121	142	144	161	169	198	240	290	330	389	399	405	437	444	564
	7	93	106	119	136	157	173	177	198	243	259	292	346	381	435	442
	8	-5	48	59	102	172	209	225	251	353	387	411	419	443	512	546	621
eyes 9 x image context 4	Trial	spike times (ms relative to stimulus onset)
	1	60	98	121	124	127	149	155	194	202	243	246	252	303
	2	-177	90	103	115	119	125	150	177	186	207	212	537
	3	-134	145	159	204	220	318	325	328	346	372	402
	4	-94	100	185	195	246	370
	5	60	113	126	127	173	178	193	195	199	290	373	572	697
	6	76	95	105	296	308	318	345	373	504
	7	-146	67	83	129	218	241	258	270	299	300	331	359	430	453	455	553	670
	8	-92	124	126	151	178	191	219	221	242	276	390	416	614
eyes 9 x image context 5	Trial	spike times (ms relative to stimulus onset)
	1	23	130	146	150	164	294	301	323
	2	-31	100	109	110	113	156	158	176	238	242	266	269	295	297	308	309	312	327	331	366	628	699
	3	-45	-4	102	137	192	211	287	300	302	352	479	608	641
	4	-88	24	118	131	137	259	535	668
	5	-165	-161	-104	-70	94	105	161	179	198	235	238	254	268	348	377	394	401	426	638
	6	-187	-143	-76	-39	47	141	143	159	178	187	254	255	282	335	394	410	448	450	460	619
	7	84	122	137	158	179	184	207	247	294	368	443	487	490
	8	-132	95	118	126	146	156	159	186	195	205	257	261	279	318	338	388	433	490	533	549	617
eyes 10 x image context 1	Trial	spike times (ms relative to stimulus onset)
	1	-106	-84	64	294	516
	2	135	177	227	276
	3	200	205
	4	60	77	91	146	210	226	374	388	440
	5	-4	45	70	76	210	237	367
	6	-122	-41	250
	7	-183	-124	-82	23	31	44	112	218	262	275	321	536
	8	-188	-170	-152	-88	65	104	363	526	569
eyes 10 x image context 2	Trial	spike times (ms relative to stimulus onset)
	1	-117	380	399	533	630	634
	2	-136	32	168	300	325	356
	3	-150	-46	-22	32	94	261	416	464	637
	4	-80	-27	2	33	110	271	374	546	570	678
	5	-192	-105	75	101	130	232	286	362	576	665
	6	-20	197	243	245
	7	-177	13	113	141	198	281	283	327	356
	8	100
	9	254
	10	-82	-31	170	346	531	560	664
	11	-111	97	602
	12	-154	-128
	13	-177	190	214	685
	14	-58	117	161	181	217	270	312	338	351	621	666	690
	15	25	206	257	288	371	466	626	663
eyes 10 x image context 3	Trial	spike times (ms relative to stimulus onset)
	1	-185	-146	-122	-52	-41	65	124	137	167	204	264	296	351	568	608
	2	-183	-141	-68	33	42	111	166	253	255	263	371
	3	-74	247	272	294	346
	4	87	95	103	156
	5	462	469
	6	-194	-89	188	288	399	437	601
	7	28	116	173	184	240	246	347	362
	8	-189	-179	-89	-42	-22	-20	84	177	331	429	673
eyes 10 x image context 4	Trial	spike times (ms relative to stimulus onset)
	1	-200	74	121	642
	2	-160	254	296	315	549
	3	27	36	90	95	400	413	505
	4	124	305	362	397	431	507
	5	90	256	259	288	369	671	693
	6	-130	-67	-33	-17	162	198	289	308	598
	7	188	251	389	456
	8	9	79	226	285	320	328	539	633
eyes 10 x image context 5	Trial	spike times (ms relative to stimulus onset)
	1	166	230	631
	2	52	66	111	134	185	650	700
	3	-74	306
	4	-59	141	149	267	274	300	351	465	519
	5	-199	-192	-138	-128	-37	9	51	60	147	210	274	276	447	611
	6	-200	-46	44	139	152	201	373	421	436
	7	65	282
	8	-105	-3	92	102	152	272	648
	9	-30	258	295	551
	10	-97	12	36	129	170	216	273	294
Fig 5c : eyes x image context heatmaps
WA 057_1 large
eyes x image context	-1.11111	6.62338	6.90476	7.06349	8.01587
	7.57143	4.84127	6.28571	14.5238	9.01786
	41.6883	31.5385	17.7143	28.4921	15.9524
	14.9206	9.52381	15.0794	12.2789	8.1746
	12.7778	11.25	7.64286	19.5238	8.37662
	19.4444	12.5397	5.97403	8.33333	11.9048
	6.28571	1.90476	9.12088	7.70408	3.5119
	9.68254	1.9898	4.5	8.09524	6.26984
	30.0794	25.9524	24.5238	27.9365	28.5714
	4.04762	2.14286	2.14286	6.03175	4.87013
eyes alone	-1.66667	2.71429	21.9286	8.44156	10.9524	9.41558	2.85714	1.28571	30.4762	2.85714
image context	12.5397	20.2381	13.3333	-2.06349	7.38095
Fig 5d : eyes x image context heatmaps
WA 051_2 large
eyes x image context	-1.74603	0.324675	-4.36508	0.634921	-3.88889
	1.5	-2.22222	3.57143	2.22222	-2.05357
	33.0519	20.3846	32.619	27.3016	23.0159
	4.36508	-3.49206	4.7619	0.884354	-2.22222
	2.38095	-0.714286	1.35714	-3.57143	-3.18182
	1.11111	-3.65079	3.44156	-1.74603	-1.78571
	1.28571	-3.33333	2.1978	-0.612245	-2.32143
	0.555556	-1.17347	0.642857	0.634921	-2.38095
	17.1429	3.01587	25.7937	13.0159	7.53968
	0.396825	-0.672269	-7.14286	-4.20635	-4.09091
eyes alone	1.42857	-1.64286	41	-4.61039	-2.14286	-2.98701	0.519481	2.42857	23.7302	-1.66667
image context	-1.97373e-16	-1.66667	11.4286	-0.952381	1.5873
WA 051_2 small
eyes x image context	0	-2.5	-2.5	-3.65079	-1.11111
	-3.88889	-0.555556	0.873016	-4.7619	-0.15873
	6.07143	6.35714	21.7143	17.5397	7.07143
	-2.33766	-0.142857	2.61905	-0.15873	-1.8254
	-3.78571	-1.66667	-2.21429	-2.22222	0
	-1.42857	0.357143	2.38095	-0.428571	-3.5
	-1.66667	-3	-0.555556	-1.26984	-0.25974
	-0.555556	-3.33333	-4.44444	-0.25974	-1.11111
	6.21429	4.14286	17.2222	12.381	1.98413
	-3.46154	-2.22222	-3.57143	-4.54545	-1.66667
eyes alone	-1.5873	-3.5	28.9683	-7.38095	-2.77778	-2.32143	-0.142857	-2.77778	17.2727	-1.26984
image context	-3.64286	-3	6.19048	1.26984	-6.11111
WA 049_2 large	1.42857	2.14286	1.98413	-0.31746	2.46032
eyes x image context	1.85714	1.98413	4.64286	-0.31746	1.07143
	0.324675	1.0989	0.714286	-0.31746	0.793651
	2.46032	2.61905	4.36508	-0.37415	3.1746
	-0.873016	1.53571	-0.142857	0	0.38961
	9.52381	4.44444	10.7143	6.34921	12.2024
	0	1.19048	-0.21978	-1.17347	0.595238
	0.0793651	2.70408	0.928571	0	0.238095
	0.793651	2.61905	0.0793651	0.793651	0.873016
	0.396825	0.462185	-0.31746	-1.11111	0.194805
eyes alone	4.36508	0.428571	2.92857	0.0649351	-1.11111	2.72727	1.49351	0.714286	-0.15873	1.19048
image context	1.42857	0.396825	0.793651	0.793651	-0.555556
WA 049_2 small	1.28571	5	6.78571	1.98413	8.33333
eyes x image context	0.238095	2.77778	3.4127	0.238095	3.01587
	0.833333	3.07143	4.14286	0.793651	3.14286
	-0.12987	0.642857	3.01587	0	1.5873
	-0.142857	0.793651	0	0.793651	-0.416667
	7.22222	2.71429	8.80952	8.42857	6.28571
	0	-0.142857	1.98413	1.03175	0.974026
	-0.555556	1.03175	-0.47619	-0.454545	-1.42857
	0.714286	2.35714	3.1746	-0.15873	0.873016
	-0.879121	0	-0.0510204	-0.38961	0.595238
eyes alone	5.2381	2.92857	2.61905	1.26984	-0.15873	7.14286	3.57143	-0.0793651	0	1.42857
image context	0.571429	3.21429	-0.555556	0.396825	2.22222
WA 011_2 large	2.06349	1.49351	7.93651	0.793651	0
eyes x image context	1.42857	0	2.42857	0.396825	-0.625
	19.2208	15.3846	13.4762	7.93651	4.36508
	1.19048	1.5873	1.8254	-0.0680272	0
	1.5873	-0.25	-0.428571	0.396825	-0.454545
	2.38095	0.634921	2.5974	0	0
	-0.642857	0.396825	0.879121	0.255102	0
	0	-0.357143	-0.0714286	0	0
	3.96825	0.396825	7.77778	1.19048	0
	0	-0.294118	-0.15873	0	0
eyes alone	5.55556	1.5	18.5	-0.584416	0.47619	5.71429	0.324675	0.357143	9.60317	-1.11111
image context	0	-0.555556	1.8254	0	0
WA 011_2 small	1.28571	0.928571	3.07143	-0.15873	0
eyes x image context	0.238095	0	0.396825	-0.555556	-1.66667
	6.36905	4.28571	7.92857	4.84127	-0.142857
	-0.12987	0.357143	-1.03175	0.238095	0.396825
	1.42857	0.396825	-0.5	-1.66667	0.297619
	1.19048	1.07143	1.19048	-1	-1
	0.396825	-1	0.793651	-0.15873	0
	0.238095	0	-1.11111	-0.454545	-0.555556
	2.71429	3.92857	9.12698	2.38095	2.22222
	0.164835	0	0	-0.454545	-0.833333
eyes alone	3.01587	-0.142857	20.873	2.22222	0	3.15476	-0.5	0.396825	15.2597	0
image context	0.214286	0	1.19048	-0.555556	-2.38095
Fig 5e : eyes x image context spider plots
WA 051_2	eyes alone	eyes comb mean	eyes comb ste
	-0.0772848	-0.0920595	0.011687
	-0.103785	-0.0625355	0.0290422
	0.884467	0.44171	0.0788324
	-0.0930358	-0.0744333	0.0240273
	-0.107964	-0.0920815	0.0125843
	-0.0957137	-0.0787761	0.0186184
	-0.109328	-0.105531	0.00400577
	-0.0676461	-0.0971515	0.0092973
	0.461306	0.20698	0.0858046
	-0.114782	-0.116025	0.0018093
WA 049_2	eyes alone	eyes comb mean	eyes comb ste
	0.213169	0.0950417	0.060923
	0.032432	0.0556116	0.0547385
	0.111256	0.0131216	0.0485423
	-0.0481056	0.00711703	0.0428044
	-0.140575	-0.134771	0.0140094
	0.468492	0.437655	0.0914788
	0.0294504	-0.134447	0.0141969
	-0.101226	-0.10257	0.0396413
	-0.165679	-0.0346456	0.0401729
	-0.0606971	-0.12952	0.014701
WA 011_2	eyes alone	eyes comb mean	eyes comb ste
	0.161193	-0.0063218	0.043833
	-0.0473569	-0.066582	0.0225349
	0.888563	0.313547	0.0896608
	0.0286806	-0.0590301	0.0155536
	-0.0777748	-0.0824607	0.00974064
	0.141615	-0.0566619	0.0202731
	-0.0977964	-0.084998	0.00817371
	-0.0915828	-0.0889005	0.00779642
	0.471851	0.0546199	0.0619179
	-0.103609	-0.0992123	0.00209203
Fig 5f : eyes x image context anova3 : sep by size
Explained variance by:		Cell 1	Cell 2	…
(large stimuli)	Eyes	0.263481	0.335422	0.30876	0.266365	0.205916	0.351222	0.341526	0.0210845	0.169399	0.0836237	0.155285	0.467795	0.177478	0.0307327	0.0756171	0.0283404	0.0363296	0.125703	0.0652175	0.0792396	0.0619538	0.10697	0.387145	0.0395587	0.0549694	0.127842	0.0498562	0.367777	0.0183759	0.715066	0.28783	0.0809936	0.382304	0.231141	0.110945	0.167136
	Image Context	0.0898813	0.0620514	0.059985	0.0323008	0.0382265	0.0355488	0.060174	0.0174314	0.107749	0.00303948	0.149301	0.0741174	0.0384511	0.037251	0.0173185	0.073726	0.0868836	0.015326	0.0541141	0.093416	0.0216384	0.147896	0.275488	0.177235	0.0561962	0.0875314	0.0385371	0.0302808	0.0327205	0.0647023	0.0273103	0.0551958	0.0123077	0.0141128	0.186775	0.164576
	Int (eyes x context)	0.102085	0.0491837	0.052641	0.0704669	0.10153	0.0351867	0.123671	0.06908	0.0999573	0.0635741	0.119225	0.117865	0.185515	0.0777493	0.0784989	0.0865345	0.0785093	0.0606405	0.135255	0.151269	0.0963696	0.116965	0.117291	0.104234	0.103087	0.0995238	0.219923	0.0687683	0.0716393	0.058862	0.181031	0.0669788	0.0822115	0.0950146	0.111954	0.10621
(medium stimuli)	Eyes	0.178923	0.383995	0.276345	0.312005	0.239408	0.258086	0.388085	0.030387	0.276724	0.110596	0.272885	0.39179	0.280835	0.0326642	0.138883	0.111433	0.0823011	0.235355	0.135909	0.110515	0.057826	0.0893442	0.413694	0.0641609	0.059104	0.14184	0.05465	0.177074	0.0221088	0.731081	0.416271	0.0539536	0.36703	0.296721	0.12506	0.165912
	Image Context	0.0861854	0.0623513	0.0921949	0.0395426	0.0937585	0.0529656	0.0597891	0.0116162	0.120719	0.00560198	0.0784816	0.0759027	0.0304621	0.0121079	0.021625	0.0554504	0.0834224	0.00613602	0.0304178	0.0162664	0.0134478	0.160581	0.231478	0.142553	0.0375618	0.093707	0.0275595	0.0308355	0.0365739	0.0688962	0.0344676	0.0318442	0.0354408	0.0446294	0.270522	0.155828
	Int (eyes x context)	0.114389	0.0657044	0.0648725	0.0706061	0.0999178	0.0924889	0.146732	0.109514	0.0580991	0.0768424	0.100086	0.0958844	0.101723	0.0587025	0.118172	0.142481	0.125708	0.0963774	0.162504	0.205344	0.102291	0.0855377	0.0916231	0.123384	0.129706	0.0835626	0.167761	0.107879	0.0660448	0.107089	0.191081	0.0726889	0.08706	0.13372	0.103618	0.0940107
(small stimuli)	Eyes	0.100792	0.42933	0.208823	0.282677	0.158786	0.213693	0.395151	0.0723684	0.290849	0.0822804	0.36798	0.320758	0.37824	0.0398574	0.111882	0.0665713	0.0573206	0.26731	0.13153	0.164853	0.149033	0.160597	0.323487	0.0465226	0.0483354	0.109654	0.098794	0.297508	0.0145301	0.653215	0.337015	0.072275	0.366228	0.208499	0.178638	0.284955
	Image Context	0.109407	0.050838	0.118399	0.020519	0.0482035	0.0440438	0.0295688	0.0376398	0.102467	0.00865456	0.0256785	0.0521386	0.0258987	0.00295765	0.100875	0.0909263	0.0560704	0.00209182	0.0637451	0.0984531	0.0218356	0.046039	0.311681	0.0738204	0.0634239	0.0767064	0.0174717	0.0433984	0.00149044	0.0563577	0.0142164	0.0171863	0.0346412	0.0536341	0.0837375	0.0964684
	Int (eyes x context)	0.126063	0.0869514	0.0650324	0.0921742	0.124055	0.087925	0.116118	0.0746702	0.110433	0.0646047	0.0772398	0.122316	0.067485	0.0799801	0.115579	0.141086	0.141517	0.0828435	0.188308	0.170032	0.103275	0.157742	0.0830595	0.124426	0.142014	0.114154	0.172214	0.0911292	0.0499612	0.137748	0.134979	0.0874911	0.0546149	0.139268	0.141687	0.103359
Fig 5f : eyes x image context anova3 (all sizes)
Explained variance by:	Cell 1	Cell 2	…
Eyes	0.148776	0.366184	0.243642	0.267605	0.183723	0.266346	0.347947	0.0207067	0.223664	0.0857378	0.228173	0.357245	0.245393	0.0154381	0.0977133	0.0532968	0.0456983	0.191299	0.0757596	0.0689268	0.0512371	0.0986875	0.354685	0.0412463	0.0403329	0.11753	0.0566672	0.253669	0.00734146	0.649286	0.326188	0.0548118	0.36057	0.218893	0.125175	0.18655
Image Context	0.0887547	0.0522247	0.0773531	0.0262581	0.0475169	0.039002	0.0439779	0.0180973	0.101868	0.000845075	0.0635458	0.0632747	0.0216211	0.00393003	0.0331523	0.0418382	0.0487983	0.00377117	0.0359581	0.0504171	0.0112078	0.10833	0.267474	0.121233	0.0447514	0.0794072	0.0194685	0.0269385	0.0132425	0.0566115	0.0209913	0.0260853	0.0250644	0.0329991	0.17447	0.126846
Int (eyes x context)	0.0684454	0.0330717	0.0309769	0.0319103	0.0559414	0.0283924	0.099393	0.025862	0.0500782	0.0274422	0.0650291	0.0869665	0.0462923	0.0352306	0.0537049	0.0722207	0.0637924	0.0353523	0.127145	0.123593	0.0431923	0.0706946	0.0792691	0.0771805	0.0826326	0.0610386	0.131488	0.0576678	0.0287681	0.0712167	0.122578	0.023108	0.047836	0.0731388	0.0783011	0.0535761
